# Supplementary material for: (4-Hydroxy­phen­yl)methanaminium 2-(4-sulfanylphen­yl)acetate
Source: Acta Crystallogr Sect E Struct Rep Online. 2009 Sep 5;65(Pt 10):o2341. doi: 10.1107/S1600536809034540 (PMC2970201; doi:10.1107/S1600536809034540)
Supplement: Supplementary file 2 [file e-65-o2341-Isup2.hkl]

# 
# h,k,l, Fc-squared, Fo-squared, sigma(Fo-squared) and status flag 
# 
data_I
_shelx_title ' P21n in P2(1)/n             New: P21/c' 
_shelx_refln_list_code          4 
_shelx_F_calc_maximum      138.99 
_exptl_crystal_F_000       615.94 
_reflns_d_resolution_high  0.8409 
 
loop_ 
 _symmetry_equiv_pos_as_xyz 
 'x, y, z' 
 '-x, y+1/2, -z+1/2' 
 '-x, -y, -z' 
 'x, -y-1/2, z-1/2' 
 
_cell_length_a     6.5450 
_cell_length_b    14.7920 
_cell_length_c    14.8680 
_cell_angle_alpha  90.000 
_cell_angle_beta  104.780 
_cell_angle_gamma  90.000 
 
_shelx_F_squared_multiplier     1.000 
 
loop_ 
 _refln_index_h 
 _refln_index_k 
 _refln_index_l 
 _refln_F_squared_calc 
 _refln_F_squared_meas 
 _refln_F_squared_sigma 
 _refln_observed_status 
   1   0   0     1908.27     1689.52     43.96 o 
   2   0   0    18309.08    15535.32   1123.06 o 
   3   0   0       39.59       66.52      7.34 o 
   4   0   0      320.58      331.75      8.96 o 
   5   0   0     1088.70     1113.14     23.26 o 
   6   0   0      155.54      175.89     13.07 o 
   7   0   0       25.27       28.03      7.34 o 
   1   1   0      175.38      136.50      5.62 o 
   2   1   0       75.21      102.57      2.97 o 
   3   1   0      691.60      652.12     25.49 o 
   4   1   0       35.57       37.93      3.23 o 
   5   1   0        4.54        4.10      2.03 o 
   6   1   0       98.97       93.45     17.31 o 
   7   1   0       15.93       11.01      4.62 o 
   0   2   0       37.45       28.95      3.13 o 
   1   2   0      497.09      519.54      9.89 o 
   2   2   0     4123.90     3989.99    203.03 o 
   3   2   0      169.02      158.63      8.24 o 
   4   2   0      127.12      138.36      3.68 o 
   5   2   0       60.06       49.79      3.46 o 
   6   2   0        6.65        8.93      2.35 o 
   7   2   0        5.67        1.57      6.35 o 
   1   3   0        3.36       12.75      0.96 o 
   2   3   0      588.32      705.63     11.83 o 
   3   3   0      389.29      444.84     15.73 o 
   4   3   0      162.77      178.36      6.14 o 
   5   3   0        0.04        0.61      1.45 o 
   6   3   0        8.65       11.47      2.35 o 
   7   3   0        0.48       -0.09      3.68 o 
   0   4   0     1920.43     2045.87     38.89 o 
   1   4   0      154.07      144.50      3.26 o 
   2   4   0      755.35      754.24     12.69 o 
   3   4   0      589.23      632.26     16.99 o 
   4   4   0       50.29       64.65      3.46 o 
   5   4   0       11.95        5.20      1.90 o 
   6   4   0        3.43        6.55      2.02 o 
   7   4   0        6.92        6.91      4.75 o 
   1   5   0       33.79       54.91      1.65 o 
   2   5   0      306.40      277.59      6.78 o 
   3   5   0      686.85      744.91     19.44 o 
   4   5   0        3.92        5.87      1.70 o 
   5   5   0       20.18       11.92      2.79 o 
   6   5   0        6.49        4.80      2.12 o 
   7   5   0        0.29       -1.52      3.49 o 
   0   6   0        5.09        4.49      1.01 o 
   1   6   0     1199.62     1266.45     16.27 o 
   2   6   0      669.41      683.55     11.47 o 
   3   6   0      150.74      137.19      4.95 o 
   4   6   0       83.95       81.01      4.04 o 
   5   6   0        0.17       -0.93      2.31 o 
   6   6   0       29.95       28.60      6.05 o 
   7   6   0       14.92       14.13      3.31 o 
   1   7   0      247.99      315.00      6.48 o 
   2   7   0      626.94      701.78     10.19 o 
   3   7   0      126.62      115.75      4.65 o 
   4   7   0      686.94      705.18     48.08 o 
   5   7   0       45.53       42.57      8.01 o 
   6   7   0       63.48       48.40     25.69 o 
   0   8   0      349.25      310.29      7.41 o 
   1   8   0       27.59       37.12      2.29 o 
   2   8   0        8.91        6.85      1.03 o 
   3   8   0      292.75      286.74      8.00 o 
   4   8   0       26.18       25.37      3.06 o 
   5   8   0        9.64        6.26      2.29 o 
   6   8   0        6.72        4.17      2.57 o 
   1   9   0     1578.77     1710.63     21.72 o 
   2   9   0        1.18        4.67      1.63 o 
   3   9   0      119.74      128.77      6.10 o 
   4   9   0        8.02        9.97      2.27 o 
   5   9   0       38.59       32.35      3.72 o 
   6   9   0       20.37       23.19      4.42 o 
   0  10   0      937.27      920.87     19.15 o 
   1  10   0     1556.42     1591.56     20.68 o 
   2  10   0      127.44      101.80      5.31 o 
   3  10   0       98.10       79.13      7.82 o 
   4  10   0        0.01        0.50      1.57 o 
   5  10   0       22.45       37.85     18.14 o 
   6  10   0       88.10       99.89     10.12 o 
   1  11   0      135.53      131.23      3.87 o 
   2  11   0        9.91       16.31      4.27 o 
   3  11   0      238.10      260.52      9.80 o 
   4  11   0      184.83      217.75     10.19 o 
   5  11   0       14.96       23.73      7.71 o 
   0  12   0      341.24      308.67     10.07 o 
   1  12   0      174.30      176.88      4.74 o 
   2  12   0       16.97       19.37      2.85 o 
   3  12   0        6.34        5.75      2.33 o 
   4  12   0       55.11       61.86     17.22 o 
   5  12   0        3.71        1.31      5.72 o 
   1  13   0      109.16       91.77      7.38 o 
   2  13   0      285.82      296.25      9.10 o 
   3  13   0      200.97      202.37      9.94 o 
   4  13   0        0.00        0.20      4.14 o 
   5  13   0       77.27       77.20     10.76 o 
   0  14   0      810.62      827.92     19.28 o 
   1  14   0       77.02       93.31     14.88 o 
   2  14   0      458.10      428.66     11.68 o 
   3  14   0        0.10       -1.70      4.01 o 
   4  14   0        1.74        0.78      3.87 o 
   1  15   0       29.96       31.46      9.54 o 
   2  15   0        4.97       13.37      4.09 o 
   3  15   0       43.39       45.49     27.39 o 
   0  16   0      167.37       18.86     29.81 o 
   1  16   0       29.08       31.12     14.72 o 
   2  16   0        0.37        2.25      3.32 o 
   3  16   0       44.33       48.63     12.36 o 
   1  17   0      240.77      272.28     12.73 o 
  -7   1   1        0.11       -0.67      3.52 o 
  -6   1   1        2.22        1.95      1.83 o 
  -5   1   1        2.87        1.82      1.20 o 
  -4   1   1        0.11        1.18      0.91 o 
  -3   1   1      568.33      541.09     18.61 o 
  -2   1   1       36.05       67.10      4.55 o 
  -1   1   1       40.83       -0.17      0.46 o 
   0   1   1        7.51       10.75     10.15 o 
   1   1   1     7669.64     7588.80    245.74 o 
   2   1   1     1051.72     1095.98     14.87 o 
   3   1   1     2039.06     2220.75     28.75 o 
   4   1   1       27.74       34.15      3.21 o 
   5   1   1      495.64      530.17     30.93 o 
   6   1   1        0.02       -2.40      2.98 o 
   7   1   1       29.43       25.57      7.95 o 
  -7   2   1       46.91       35.78      5.52 o 
  -6   2   1       26.44       31.89      3.25 o 
  -5   2   1       24.97       16.28      5.47 o 
  -4   2   1       69.70       77.68      2.90 o 
  -3   2   1      544.18      554.81     33.78 o 
  -2   2   1     1213.33      659.00    280.58 o 
  -1   2   1        4.69        3.37      0.90 o 
   0   2   1      336.82      255.95     12.63 o 
   1   2   1     1828.64     1572.41     29.14 o 
   2   2   1      562.22      491.25      7.71 o 
   3   2   1     1843.94     1891.15     24.24 o 
   4   2   1       94.72      101.71      3.05 o 
   5   2   1        0.45       -0.07      1.89 o 
   6   2   1      100.48      115.10     10.72 o 
   7   2   1        0.06        2.03      3.51 o 
  -7   3   1       30.68       23.57      5.06 o 
  -6   3   1       70.75       64.57     14.54 o 
  -5   3   1       93.84      114.08      8.26 o 
  -4   3   1        1.09       -0.69      0.87 o 
  -3   3   1      925.02      751.29    174.37 o 
  -2   3   1      136.06       92.21      2.86 o 
  -1   3   1     1519.57     1490.30     33.87 o 
   0   3   1     2542.78     2786.25     68.18 o 
   1   3   1     1628.09     1722.05     22.78 o 
   2   3   1     1590.00     1580.27     20.95 o 
   3   3   1      542.57      554.90     16.19 o 
   4   3   1       24.88       27.31      2.47 o 
   5   3   1        0.64       -0.09      1.34 o 
   6   3   1        1.93        0.42      3.29 o 
   7   3   1        1.15        2.50      3.96 o 
  -7   4   1       35.24       31.89      3.59 o 
  -6   4   1        5.66        0.61      1.69 o 
  -5   4   1      464.08      467.63     14.82 o 
  -4   4   1      118.09       90.07      3.92 o 
  -3   4   1      772.39      870.04     12.74 o 
  -2   4   1        3.04        3.47      0.71 o 
  -1   4   1     1774.63     1824.11     24.07 o 
   0   4   1       41.08       23.76      5.75 o 
   1   4   1     1951.63     1866.10     25.81 o 
   2   4   1      236.48      235.40      4.78 o 
   3   4   1      101.15      113.35      5.10 o 
   4   4   1        1.12        3.63      1.43 o 
   5   4   1       81.86      102.47      4.74 o 
   6   4   1       23.61       22.23      2.90 o 
   7   4   1       26.06       14.75     12.65 o 
  -7   5   1       34.09       40.21      8.39 o 
  -6   5   1        2.33       -0.06      1.69 o 
  -5   5   1      350.30      323.87     16.97 o 
  -4   5   1       41.35       44.18      3.05 o 
  -3   5   1      752.75      799.64     14.40 o 
  -2   5   1       82.21       82.21      2.81 o 
  -1   5   1      684.01      768.27     16.79 o 
   0   5   1     1492.87     1600.04     18.68 o 
   1   5   1      460.30      519.19      8.64 o 
   2   5   1      348.84      358.33      6.55 o 
   3   5   1      360.65      371.58     11.97 o 
   4   5   1        0.31       -0.18      1.32 o 
   5   5   1       87.35       78.35      9.36 o 
   6   5   1        0.93       -1.31      1.53 o 
   7   5   1        0.66       -1.00      3.76 o 
  -7   6   1        0.01        0.86      2.45 o 
  -6   6   1       26.91       33.24      7.92 o 
  -5   6   1      108.89       35.89     12.16 o 
  -4   6   1      661.17      683.72     36.63 o 
  -3   6   1      205.52      235.71      5.10 o 
  -2   6   1      524.94      560.26      9.22 o 
  -1   6   1     2265.56     2393.24     35.64 o 
   0   6   1       91.59       94.43      2.23 o 
   1   6   1     4214.03     4073.96     48.11 o 
   2   6   1      891.57      897.92     16.25 o 
   3   6   1      104.06       87.22      3.25 o 
   4   6   1      214.54      209.01      6.41 o 
   5   6   1        9.94        8.80      2.15 o 
   6   6   1       13.49       12.44      3.53 o 
  -7   7   1       15.22       16.94      3.93 o 
  -6   7   1       15.67       15.47      4.71 o 
  -5   7   1        0.03        0.15      1.76 o 
  -4   7   1        0.08       -1.52      1.36 o 
  -3   7   1        0.51        3.93      1.46 o 
  -2   7   1        0.05        1.01      0.87 o 
  -1   7   1      162.60      169.92      6.02 o 
   0   7   1      221.65      215.02      5.45 o 
   1   7   1       68.18       62.89      1.79 o 
   2   7   1       66.32       63.43      3.88 o 
   3   7   1      142.40      121.12      4.23 o 
   4   7   1       90.08       94.75      4.39 o 
   5   7   1        2.33        0.30      1.68 o 
   6   7   1        5.96        5.01      2.18 o 
  -6   8   1       41.92       52.43     15.45 o 
  -5   8   1        7.37        8.00      2.80 o 
  -4   8   1        1.21        5.13      2.02 o 
  -3   8   1      423.65      450.62     10.68 o 
  -2   8   1      404.57      377.91      7.21 o 
  -1   8   1       26.73       33.35      7.37 o 
   0   8   1       24.14       39.10      5.01 o 
   1   8   1      213.45      183.77      3.47 o 
   2   8   1       56.56       59.77      4.68 o 
   3   8   1      168.52      161.48      5.10 o 
   4   8   1      383.17      366.39     23.62 o 
   5   8   1      348.29      307.25     61.70 o 
   6   8   1        0.32       -0.64      1.70 o 
  -6   9   1       81.30       92.44     10.20 o 
  -5   9   1       83.99       93.47     26.38 o 
  -4   9   1      455.49      469.93     11.96 o 
  -3   9   1      217.94      197.88      6.50 o 
  -2   9   1      256.24      277.61      6.04 o 
  -1   9   1     1243.53     1259.42     18.50 o 
   0   9   1       23.87       31.37      2.37 o 
   1   9   1     2123.45     2246.11     25.01 o 
   2   9   1      150.16      156.54      4.78 o 
   3   9   1      102.32      105.79      4.83 o 
   4   9   1       62.82       65.84      5.36 o 
   5   9   1        7.40        6.79      2.49 o 
   6   9   1       14.57       11.87      4.45 o 
  -6  10   1       16.16       14.94      4.05 o 
  -5  10   1       21.74       27.19     17.24 o 
  -4  10   1        0.50       -0.73      6.54 o 
  -3  10   1      169.72      176.06      6.31 o 
  -2  10   1      212.08      213.60      6.54 o 
  -1  10   1       66.12       71.07      6.99 o 
   0  10   1      591.26      583.04      9.44 o 
   1  10   1       39.89       47.66      2.31 o 
   2  10   1       77.14       79.14      3.98 o 
   3  10   1       33.96       35.98      3.44 o 
   4  10   1       27.02       27.93      3.37 o 
   5  10   1      108.02      115.42      7.45 o 
   6  10   1       16.81       19.76      4.30 o 
  -5  11   1       71.52       85.56     15.40 o 
  -4  11   1        8.90        5.85      3.49 o 
  -3  11   1      389.89      354.04      9.74 o 
  -2  11   1       12.79       18.19      2.52 o 
  -1  11   1      550.48      522.24      9.73 o 
   0  11   1       98.99      111.46     40.52 o 
   1  11   1      280.44      275.26      8.69 o 
   2  11   1      158.66      152.41      5.15 o 
   3  11   1      135.68      140.76      5.96 o 
   4  11   1       67.29       61.72     24.81 o 
   5  11   1       27.73       29.32      5.51 o 
  -5  12   1        2.54        4.07      4.97 o 
  -4  12   1       35.92       35.27      7.53 o 
  -3  12   1      665.31      675.58     20.23 o 
  -2  12   1       31.82       25.86      2.99 o 
  -1  12   1      379.46      379.31      8.17 o 
   0  12   1       53.35       48.54     10.71 o 
   1  12   1        2.81        1.15      1.54 o 
   2  12   1      584.36      589.46     11.98 o 
   3  12   1        0.11        0.19      1.82 o 
   4  12   1       54.36       61.41     25.05 o 
   5  12   1       13.32       10.21      4.49 o 
  -5  13   1        0.18        1.63      2.98 o 
  -4  13   1      174.35      166.23      9.49 o 
  -3  13   1       85.27       81.08     23.42 o 
  -2  13   1      297.23      299.68     11.83 o 
  -1  13   1      134.66      147.36     16.01 o 
   0  13   1      117.96      126.37      4.16 o 
   1  13   1       32.09       29.14      2.86 o 
   2  13   1        5.58        4.05      1.79 o 
   3  13   1       37.58       35.63      3.89 o 
   4  13   1        7.53        5.17      2.97 o 
  -4  14   1        0.01        0.65      2.93 o 
  -3  14   1        0.07        1.75      2.88 o 
  -2  14   1        6.25        4.91      3.35 o 
  -1  14   1       38.21       37.36      6.86 o 
   0  14   1       10.33       12.94      2.29 o 
   1  14   1       79.04       79.19      4.37 o 
   2  14   1      120.51      114.23      5.80 o 
   3  14   1       14.37       14.74     14.95 o 
   4  14   1        5.88       10.83      4.03 o 
  -4  15   1        7.45        8.56      4.28 o 
  -3  15   1        0.59        1.67      3.00 o 
  -2  15   1       88.72       86.41      7.53 o 
  -1  15   1        6.61        8.78      3.92 o 
   0  15   1      560.90      575.18     12.37 o 
   1  15   1      122.51      105.61     18.00 o 
   2  15   1       47.87       53.68      6.53 o 
   3  15   1       32.25       20.67     13.62 o 
  -3  16   1        0.01        0.47      8.28 o 
  -2  16   1        2.57        2.84      3.02 o 
  -1  16   1        2.46        3.63      3.47 o 
   0  16   1        2.61        3.12      2.96 o 
   1  16   1      119.21      113.93     22.19 o 
   2  16   1      109.70      108.25      8.91 o 
  -1  17   1       94.31       74.36      7.72 o 
   0  17   1       24.51       29.28     14.94 o 
   1  17   1       37.43       40.47     15.48 o 
  -7   0   2       67.20       47.00      8.46 o 
  -6   0   2      185.28      175.60     11.17 o 
  -5   0   2        3.37        4.78      3.02 o 
  -4   0   2        9.63        4.20      1.41 o 
  -3   0   2     1445.26      973.05     28.68 o 
  -2   0   2      781.05        9.40      1.99 o 
  -1   0   2     4055.59     2387.25     96.83 o 
   0   0   2     1139.45      983.27     25.32 o 
   1   0   2     1562.69     1829.59     47.73 o 
   2   0   2     3732.93     3487.24     52.65 o 
   3   0   2       47.34       50.46      4.11 o 
   4   0   2       40.74       39.37      2.86 o 
   5   0   2        1.36        2.35      3.69 o 
   6   0   2       30.77       30.38      7.36 o 
   7   0   2        0.09        1.17      5.10 o 
  -7   1   2        1.96        0.86      2.79 o 
  -6   1   2      313.79      199.04     59.47 o 
  -5   1   2        3.60        3.60      2.08 o 
  -4   1   2      489.97      347.76    140.91 o 
  -3   1   2        0.63       -1.05      1.13 o 
  -2   1   2        0.65        5.87      5.01 o 
  -1   1   2     5300.99      210.66   2405.44 o 
   0   1   2      184.13       74.68     63.81 o 
   1   1   2    17394.64    17321.90    470.25 o 
   2   1   2       50.08       60.42      1.99 o 
   3   1   2        0.34        3.09      0.80 o 
   4   1   2       29.52       28.45      2.23 o 
   5   1   2        0.39        6.64      3.03 o 
   7   1   2        7.10        5.24      3.98 o 
  -7   2   2       16.17       13.41      4.07 o 
  -6   2   2        3.12        3.56      2.07 o 
  -5   2   2      421.38      350.72     30.99 o 
  -4   2   2        0.01       -0.35      0.80 o 
  -3   2   2        0.23        0.58      0.68 o 
  -2   2   2      217.26      167.72     12.30 o 
  -1   2   2     3307.29     3539.29    248.18 o 
   0   2   2     1302.41     1190.35     30.99 o 
   1   2   2       15.56       29.72      2.11 o 
   2   2   2      880.46      939.61     13.24 o 
   3   2   2       30.12       29.56      1.71 o 
   4   2   2       52.02       55.84      3.46 o 
   5   2   2        3.14        4.92      1.72 o 
   6   2   2       12.45        3.61      3.45 o 
   7   2   2       15.02        2.10      3.98 o 
  -7   3   2        6.00        4.91      3.42 o 
  -6   3   2       26.04       27.67      3.56 o 
  -5   3   2       31.93       51.72      4.77 o 
  -4   3   2     1032.08     1221.64     51.85 o 
  -3   3   2      157.49      124.81      3.74 o 
  -2   3   2     3258.64     3339.85    124.04 o 
  -1   3   2     4157.89     3527.14     55.12 o 
   0   3   2      125.79      101.26      3.21 o 
   1   3   2     1456.47     1222.84     20.55 o 
   2   3   2       73.25       51.45      2.01 o 
   3   3   2       84.09      123.35      3.79 o 
   4   3   2        2.77       -1.76      1.19 o 
   5   3   2       71.71       57.63      4.18 o 
   6   3   2       27.64       24.25      8.09 o 
   7   3   2        1.52        1.81      5.80 o 
  -7   4   2      120.94      107.36     32.63 o 
  -6   4   2        3.09        2.77      1.74 o 
  -5   4   2       88.94       52.87      7.05 o 
  -4   4   2       56.27       72.30      2.85 o 
  -3   4   2     1096.71     1301.50     21.21 o 
  -2   4   2     1264.66     1413.42     20.05 o 
  -1   4   2     2920.83     3154.07     42.03 o 
   0   4   2     5503.88     5272.09    109.25 o 
   1   4   2       10.99        9.52      0.95 o 
   2   4   2      315.29      294.93      5.79 o 
   3   4   2      111.38      141.78      4.00 o 
   4   4   2       74.86       86.38      3.90 o 
   5   4   2      108.18      111.02      4.85 o 
   6   4   2        0.60       -0.40      1.51 o 
   7   4   2        4.81        4.82      4.41 o 
  -7   5   2        0.70        5.65      3.37 o 
  -6   5   2       12.05       12.78      2.69 o 
  -5   5   2       24.07       15.59      8.94 o 
  -4   5   2      302.40      232.72     19.72 o 
  -3   5   2      346.39      306.40      6.15 o 
  -2   5   2     3187.14     3274.68     74.16 o 
  -1   5   2     4516.48     4305.07     57.13 o 
   0   5   2     2614.90     2786.90     40.54 o 
   1   5   2     1625.76     1584.82     23.91 o 
   2   5   2      712.99      706.99     14.97 o 
   3   5   2      278.72      305.18      6.48 o 
   4   5   2      269.32      304.89      7.98 o 
   5   5   2        1.50        2.78      1.87 o 
   6   5   2       17.91       22.75      3.24 o 
  -7   6   2       34.71       34.07      9.35 o 
  -6   6   2        9.95       13.17      6.41 o 
  -5   6   2        3.75        4.26      2.04 o 
  -4   6   2      129.14      115.86     14.29 o 
  -3   6   2       46.91       37.74      2.97 o 
  -2   6   2     2400.86     2697.42     36.99 o 
  -1   6   2     1958.25     2189.27     30.14 o 
   0   6   2      105.37      121.60      3.04 o 
   1   6   2      374.80      392.59      6.23 o 
   2   6   2      121.75      135.92      4.49 o 
   3   6   2      766.70      803.60     13.06 o 
   4   6   2       59.62       60.65      3.65 o 
   5   6   2      105.38      126.32      6.30 o 
   6   6   2        0.31       -0.78      1.49 o 
  -7   7   2        0.75        2.48      2.23 o 
  -6   7   2        3.86        3.32      2.71 o 
  -5   7   2        0.82        4.53      2.19 o 
  -4   7   2        7.54        6.39      2.03 o 
  -3   7   2       58.17       50.48      2.68 o 
  -2   7   2      725.47      740.08     11.85 o 
  -1   7   2     1266.72     1366.05     19.85 o 
   0   7   2     2098.46     2275.96     30.70 o 
   1   7   2        1.19        6.51      1.61 o 
   2   7   2     2692.05     2839.90     40.00 o 
   3   7   2        1.85        2.98      1.23 o 
   4   7   2     1166.72     1202.98     21.50 o 
   5   7   2       32.67       30.44      3.16 o 
   6   7   2       42.39       43.21     13.85 o 
  -6   8   2       32.45       35.51      5.60 o 
  -5   8   2        0.07        2.93      3.50 o 
  -4   8   2       26.86       35.94      8.78 o 
  -3   8   2       11.62       13.38      2.08 o 
  -2   8   2       93.67      117.72      3.48 o 
  -1   8   2      376.28      408.99      7.61 o 
   0   8   2      156.33      147.12      3.78 o 
   1   8   2        2.46        2.01      0.78 o 
   2   8   2       51.38       49.84      2.87 o 
   3   8   2       22.41       20.59      2.25 o 
   4   8   2        9.24        8.87      2.32 o 
   5   8   2       50.38       46.50      3.83 o 
   6   8   2       14.83        7.87      2.44 o 
  -6   9   2        0.14       -3.24      2.16 o 
  -5   9   2       15.61       21.16      9.03 o 
  -4   9   2      343.89      369.50     13.35 o 
  -3   9   2        3.29        3.78      1.72 o 
  -2   9   2      348.91      385.18      7.59 o 
  -1   9   2        5.01        3.29      1.08 o 
   0   9   2        1.04        0.91      0.81 o 
   1   9   2      237.54      250.73      4.94 o 
   2   9   2     1061.88     1029.30     17.14 o 
   3   9   2       25.25       28.56      3.99 o 
   4   9   2      118.00      118.59      5.67 o 
   5   9   2       76.27       58.12      9.91 o 
   6   9   2        1.04        1.69      2.40 o 
  -6  10   2      113.39      126.23     11.70 o 
  -5  10   2      174.41      178.31     18.53 o 
  -4  10   2      190.43      193.34     11.93 o 
  -3  10   2       32.41       40.41     13.34 o 
  -2  10   2       81.23       71.32      3.54 o 
  -1  10   2       15.40       13.35      2.45 o 
   0  10   2      173.32      191.68      4.42 o 
   1  10   2       53.65       56.55      2.44 o 
   2  10   2      166.12      153.19      5.02 o 
   3  10   2        0.09       -1.34      1.21 o 
   4  10   2       47.78       41.88      4.04 o 
   5  10   2        1.99        1.96      2.09 o 
  -6  11   2        3.48        5.94      3.17 o 
  -5  11   2       37.30       47.31      7.18 o 
  -4  11   2       33.37       33.75      7.36 o 
  -3  11   2       43.13       61.65     22.67 o 
  -2  11   2      161.77      166.21      5.88 o 
  -1  11   2        7.97       11.34      2.46 o 
   0  11   2       17.31       19.63      1.79 o 
   1  11   2        0.18       -0.80      1.16 o 
   2  11   2      928.07      896.03     17.69 o 
   3  11   2      111.24      114.87      4.92 o 
   4  11   2      130.68      108.91     10.32 o 
   5  11   2        1.71        4.47      2.52 o 
  -5  12   2       44.56       51.33      6.40 o 
  -4  12   2      142.96      144.60     16.98 o 
  -3  12   2      317.33      325.81     12.64 o 
  -2  12   2       10.27        6.25      2.79 o 
  -1  12   2      336.41      313.80     33.57 o 
   0  12   2      578.40      593.66     10.25 o 
   1  12   2      501.30      467.99     10.08 o 
   2  12   2       62.75       59.77      6.03 o 
   3  12   2       14.09        9.45      2.21 o 
   4  12   2       21.26       17.27      6.13 o 
   5  12   2        0.64       -1.25      2.40 o 
  -5  13   2       48.01       35.85      6.34 o 
  -4  13   2        9.17       11.18      3.78 o 
  -3  13   2       22.98       27.94     12.67 o 
  -2  13   2      133.46      139.58      8.03 o 
  -1  13   2      259.42      259.68      7.13 o 
   0  13   2      106.31      109.87      4.61 o 
   1  13   2       68.85       69.00      4.36 o 
   2  13   2       13.20       15.04      2.49 o 
   3  13   2       88.76       84.71      9.79 o 
   4  13   2       88.71       89.94     34.55 o 
  -4  14   2        0.63        3.77      3.30 o 
  -3  14   2       31.54       32.54      5.12 o 
  -2  14   2       20.05       26.84      4.49 o 
  -1  14   2      855.45      823.76     24.13 o 
   0  14   2        0.95        1.74      1.94 o 
   1  14   2      124.78      111.98      4.91 o 
   2  14   2        2.06        0.81      1.65 o 
   3  14   2       53.36       54.14     14.75 o 
   4  14   2       77.29       71.20     11.98 o 
  -4  15   2       41.46       47.56     25.47 o 
  -3  15   2       18.69       13.60      4.16 o 
  -2  15   2        9.23        7.29      5.62 o 
  -1  15   2       71.92       76.26      6.64 o 
   0  15   2        5.90        1.62      2.43 o 
   1  15   2        1.84        0.87      1.89 o 
   2  15   2        1.27        2.35      1.86 o 
   3  15   2        5.72        7.02      4.85 o 
  -3  16   2       15.97       13.69      5.40 o 
  -2  16   2        0.03       -1.78      2.49 o 
  -1  16   2        3.81        8.64      3.94 o 
   0  16   2       28.78       41.36      5.58 o 
   1  16   2      227.39      242.91     14.35 o 
   2  16   2        2.07        1.14      2.61 o 
  -1  17   2        3.07        3.82      4.99 o 
   0  17   2        2.25        2.67      4.27 o 
   1  17   2       28.94       42.72      7.49 o 
  -7   1   3       16.03        6.44      5.18 o 
  -6   1   3       51.47       62.26      3.30 o 
  -5   1   3       89.50       89.01     32.47 o 
  -4   1   3      515.79      335.05     13.99 o 
  -3   1   3      130.92        0.02      1.43 o 
  -2   1   3      730.14      883.00     40.24 o 
  -1   1   3     2602.39     2955.99     48.80 o 
   0   1   3     1781.48     1844.55     27.25 o 
   1   1   3      470.67      547.80      7.91 o 
   2   1   3     1547.60     1514.93     16.02 o 
   3   1   3        9.96       17.03      1.05 o 
   4   1   3       12.76       10.76      1.85 o 
   5   1   3       26.25       36.06      4.86 o 
   6   1   3       22.34       10.89      4.76 o 
   7   1   3        1.67        0.88      3.87 o 
  -7   2   3       15.86       12.12      3.00 o 
  -6   2   3       23.43       12.40      7.28 o 
  -5   2   3       78.26       76.82      6.02 o 
  -4   2   3      693.17      546.45    223.34 o 
  -3   2   3       99.57        1.51      6.40 o 
  -2   2   3     1355.92     1668.20     72.13 o 
  -1   2   3    10733.29     9903.26    720.28 o 
   0   2   3     2624.91     2487.88     63.11 o 
   1   2   3    19317.81    19249.12    746.37 o 
   2   2   3      770.28      792.99     12.26 o 
   3   2   3      464.18      480.14      6.98 o 
   4   2   3       27.39       33.11      2.66 o 
   5   2   3       43.02       41.85      5.21 o 
   6   2   3       18.80       15.96      5.09 o 
   7   2   3        4.65        4.25      4.10 o 
  -7   3   3       15.71       11.61      4.13 o 
  -6   3   3       27.67       31.11      4.10 o 
  -5   3   3       79.76       54.47     34.13 o 
  -4   3   3        9.16        3.76      1.10 o 
  -3   3   3      244.37      230.01      6.14 o 
  -2   3   3      371.03      454.22     24.95 o 
  -1   3   3     1923.00     2104.40     59.58 o 
   0   3   3    11270.09    10848.64    266.42 o 
   1   3   3        7.01        5.65      0.87 o 
   2   3   3      413.28      495.73      9.15 o 
   3   3   3       34.86       39.08      2.81 o 
   4   3   3       19.64       14.28      2.44 o 
   5   3   3       64.92       64.52      6.74 o 
   6   3   3        0.01       -1.13      3.14 o 
  -7   4   3        0.11        2.77      4.35 o 
  -6   4   3       16.27       18.32      3.64 o 
  -5   4   3      280.45      179.10     16.97 o 
  -4   4   3      335.59      359.88     12.15 o 
  -3   4   3      634.54      613.97     12.42 o 
  -2   4   3       77.14       36.72     10.78 o 
  -1   4   3     3827.65     4037.99    121.05 o 
   0   4   3     1584.43     1434.03     21.25 o 
   1   4   3        2.31        1.57      0.69 o 
   2   4   3       52.96       47.65      2.14 o 
   3   4   3      288.51      279.23      6.07 o 
   4   4   3       28.56       21.96      2.10 o 
   5   4   3        5.24        2.07      1.83 o 
   6   4   3       38.62       26.67     11.77 o 
  -7   5   3       19.04       14.44      3.62 o 
  -6   5   3        0.04        1.02      1.83 o 
  -5   5   3      303.50      303.72     23.85 o 
  -4   5   3      183.69      194.71      6.03 o 
  -3   5   3      332.29      311.52     12.31 o 
  -2   5   3     1215.33     1310.04     26.19 o 
  -1   5   3      462.12      420.43     15.09 o 
   0   5   3      305.37      268.94      8.01 o 
   1   5   3       13.39       11.41      1.17 o 
   2   5   3        9.09        5.73      1.12 o 
   3   5   3       45.27       56.20      2.74 o 
   4   5   3        3.56        0.49      1.19 o 
   5   5   3        2.50        1.60      2.75 o 
   6   5   3        0.85        0.36      1.55 o 
  -7   6   3        0.85        3.69      2.76 o 
  -6   6   3        1.18        2.79      4.36 o 
  -5   6   3       31.43       26.90      4.14 o 
  -4   6   3     1072.51     1076.54     27.27 o 
  -3   6   3       16.10       14.11      2.91 o 
  -2   6   3     1838.60     2188.98     44.82 o 
  -1   6   3       41.82       61.04      7.57 o 
   0   6   3      457.89      412.68     17.07 o 
   1   6   3      327.14      333.11      7.03 o 
   2   6   3        4.09        7.15      1.24 o 
   3   6   3        2.51        2.16      1.13 o 
   4   6   3      130.81      130.94      4.55 o 
   5   6   3       98.03      105.12     13.10 o 
   6   6   3        3.35        3.55      2.12 o 
  -7   7   3       11.18       10.75      3.52 o 
  -6   7   3        7.68        7.71      3.82 o 
  -5   7   3        0.29        1.09      1.83 o 
  -4   7   3        6.91        8.40      4.28 o 
  -3   7   3      133.71      132.69      3.79 o 
  -2   7   3      292.05      300.77      5.85 o 
  -1   7   3      713.07      822.34     15.54 o 
   0   7   3        3.00        4.52      2.33 o 
   1   7   3       52.63       54.76      1.87 o 
   2   7   3       41.49       51.10      2.61 o 
   3   7   3      234.37      232.25      5.91 o 
   4   7   3        0.48       -0.12      1.37 o 
   5   7   3        6.53        6.67      1.95 o 
   6   7   3        7.67        9.77      2.52 o 
  -6   8   3       24.91       24.74      4.73 o 
  -5   8   3      330.98      303.93     17.54 o 
  -4   8   3       33.04       43.84     21.26 o 
  -3   8   3      214.98      208.22      5.12 o 
  -2   8   3     1057.37     1173.61     17.31 o 
  -1   8   3      908.09      817.28     44.67 o 
   0   8   3     1264.86     1306.76     20.24 o 
   1   8   3      384.55      357.92      6.94 o 
   2   8   3        0.13        0.54      1.03 o 
   3   8   3      100.51       97.01      3.79 o 
   4   8   3      103.83      119.77      4.57 o 
   5   8   3       61.86       50.41      7.54 o 
   6   8   3        0.01       -0.06      1.67 o 
  -6   9   3        0.98        5.63      2.86 o 
  -5   9   3      310.61      339.73     13.58 o 
  -4   9   3      384.84      412.01     14.44 o 
  -3   9   3      521.16      548.25     16.59 o 
  -2   9   3      646.67      674.38     11.24 o 
  -1   9   3      147.68      135.04      9.41 o 
   0   9   3      367.66      382.58      7.60 o 
   1   9   3      218.64      202.29      6.35 o 
   2   9   3       37.13       42.65      3.26 o 
   3   9   3       14.66       18.85      2.37 o 
   4   9   3        3.63        4.01      1.84 o 
   5   9   3        6.92        5.11      2.80 o 
   6   9   3        7.81        5.79      2.45 o 
  -6  10   3       14.57       20.22      4.95 o 
  -5  10   3       11.42        7.36      4.70 o 
  -4  10   3        8.63        9.06      4.55 o 
  -3  10   3      131.09      141.65      7.65 o 
  -2  10   3        7.08        9.87      2.32 o 
  -1  10   3      393.38      384.26     75.99 o 
   0  10   3        0.01        0.42      1.12 o 
   1  10   3      194.05      192.74      5.50 o 
   2  10   3      277.93      267.55      7.00 o 
   3  10   3        8.20        8.47      1.96 o 
   4  10   3        8.55        6.87      2.01 o 
   5  10   3        0.53       -0.27      2.04 o 
  -6  11   3        8.23       18.05      4.79 o 
  -5  11   3       24.74       22.27      9.75 o 
  -4  11   3        4.69        4.33      2.80 o 
  -3  11   3       63.73       64.59     12.70 o 
  -2  11   3       69.33       77.60     11.80 o 
  -1  11   3      680.33      645.42     98.39 o 
   0  11   3      422.71      412.84      8.58 o 
   1  11   3        3.05        8.30      1.80 o 
   2  11   3      203.77      205.73      6.24 o 
   3  11   3      287.05      291.56      8.09 o 
   4  11   3       54.56       50.68      4.90 o 
   5  11   3        1.34        1.25      2.53 o 
  -5  12   3        0.05        0.40      3.79 o 
  -4  12   3       12.29       15.48      4.24 o 
  -3  12   3       74.50       77.52      6.53 o 
  -2  12   3      256.07      239.38      9.63 o 
  -1  12   3      433.55      444.95      9.25 o 
   0  12   3       62.28       73.42      5.73 o 
   1  12   3      194.26      198.33      6.08 o 
   2  12   3       65.80       62.59      5.23 o 
   3  12   3      147.96      163.37      6.01 o 
   4  12   3       19.77       15.50      3.28 o 
   5  12   3        0.11       -1.40      2.09 o 
  -5  13   3        2.51        6.08      3.67 o 
  -4  13   3       31.06       34.55      5.47 o 
  -3  13   3       21.00       19.49      4.25 o 
  -2  13   3      297.94      299.91     16.62 o 
  -1  13   3       73.76       71.41      8.15 o 
   0  13   3      484.21      530.69     11.47 o 
   1  13   3       43.09       49.48      3.74 o 
   2  13   3       65.01       69.43      4.48 o 
   3  13   3        6.14       11.66      2.57 o 
   4  13   3       12.13        8.54      3.05 o 
  -4  14   3        0.65        0.06      2.84 o 
  -3  14   3       21.81       29.67      5.18 o 
  -2  14   3       49.59       53.77     24.56 o 
  -1  14   3       17.84       21.47     10.31 o 
   0  14   3       18.08       24.47      3.81 o 
   1  14   3       52.73       44.98      3.66 o 
   2  14   3        0.00       -0.06      2.27 o 
   3  14   3       55.62       49.66      4.15 o 
   4  14   3       11.44       11.61      4.10 o 
  -4  15   3       30.85       36.14      6.11 o 
  -3  15   3        1.75        0.63      3.29 o 
  -2  15   3       24.29       13.87      4.01 o 
  -1  15   3       67.65       70.93     11.68 o 
   0  15   3       40.52       39.53      6.14 o 
   1  15   3        0.06       -0.12      1.78 o 
   2  15   3       57.39       63.08      5.42 o 
   3  15   3        1.78        2.92      2.61 o 
  -3  16   3       51.98       52.99     12.35 o 
  -2  16   3        1.04       -0.20      3.05 o 
  -1  16   3      299.60      288.21     18.72 o 
   0  16   3       83.43       94.61      6.87 o 
   1  16   3       57.80       48.50      5.47 o 
   2  16   3        3.05        9.05      2.62 o 
  -1  17   3       46.81       39.37      7.62 o 
   0  17   3       27.32       29.28      6.36 o 
   1  17   3        1.89        4.14      2.80 o 
  -7   0   4        7.72        1.17      2.90 o 
  -6   0   4      163.06      146.24     11.65 o 
  -4   0   4        4.82        2.90      2.99 o 
  -2   0   4      744.20      908.40     48.31 o 
  -1   0   4     1551.36     1584.44     29.19 o 
   0   0   4     3316.27     2759.57     49.53 o 
   1   0   4     1823.31     2075.81     38.29 o 
   2   0   4       22.29       24.45      2.15 o 
   3   0   4      220.54      249.14      5.75 o 
   4   0   4      180.76      186.31     12.00 o 
   5   0   4       50.22       40.26      7.03 o 
   6   0   4        4.63        7.55      5.08 o 
  -7   1   4        3.67        2.23      1.98 o 
  -6   1   4      103.58      112.46      7.97 o 
  -5   1   4        6.41        2.14      1.46 o 
  -4   1   4       33.64        0.16      1.76 o 
  -3   1   4      157.53      186.73     14.16 o 
  -2   1   4     2327.94     2389.33    174.38 o 
  -1   1   4      838.88      987.23     15.48 o 
   0   1   4     3253.79     2982.45     37.81 o 
   1   1   4       60.32       66.30      2.14 o 
   2   1   4       60.03       61.28      1.87 o 
   3   1   4     2077.58     2206.76     23.29 o 
   4   1   4        4.79        9.57      1.49 o 
   5   1   4        1.89        7.47      3.44 o 
   6   1   4        1.25       -0.36      3.03 o 
  -7   2   4        0.55        0.56      1.92 o 
  -6   2   4       51.46       62.29      4.92 o 
  -5   2   4      587.41      610.03     15.18 o 
  -4   2   4      170.76      155.53     14.79 o 
  -3   2   4        2.35        1.07      0.92 o 
  -2   2   4        4.21       16.01      3.18 o 
  -1   2   4      431.45      355.61     12.17 o 
   0   2   4    17606.07    12879.49   3035.38 o 
   1   2   4      751.04      787.60     11.82 o 
   2   2   4     1296.35     1459.76     18.44 o 
   3   2   4      622.73      605.24      8.84 o 
   4   2   4        0.79        3.60      1.23 o 
   5   2   4        0.89       -0.80      2.57 o 
   6   2   4       41.72       37.69     13.41 o 
  -7   3   4       60.22       60.11     28.77 o 
  -6   3   4        4.71        7.12      2.86 o 
  -5   3   4      381.35      360.24     26.16 o 
  -4   3   4      189.92      230.88      6.90 o 
  -3   3   4     2862.41     3151.37     70.10 o 
  -2   3   4        1.18       12.20      4.06 o 
  -1   3   4     4726.97     5097.72    304.80 o 
   0   3   4        1.89        6.10      1.95 o 
   1   3   4      411.61      350.30     12.53 o 
   2   3   4      167.72      162.96      3.98 o 
   3   3   4       45.76       49.20      3.41 o 
   4   3   4       60.18       59.91      3.48 o 
   5   3   4        0.28       -0.79      1.45 o 
   6   3   4       37.67       26.62      7.65 o 
  -7   4   4       36.65       36.72     10.39 o 
  -6   4   4        0.40       -1.13      7.41 o 
  -5   4   4       18.71       12.40      3.90 o 
  -4   4   4        1.06       -0.24      0.88 o 
  -3   4   4      572.15      610.96     20.48 o 
  -2   4   4        0.04        1.35      1.90 o 
  -1   4   4      623.36      609.70     49.11 o 
   0   4   4      409.70      512.59     16.32 o 
   1   4   4      342.23      341.56      6.12 o 
   2   4   4      112.78      106.72      3.27 o 
   3   4   4      216.67      212.39      6.40 o 
   4   4   4       22.81       20.16      2.16 o 
   5   4   4        4.22        2.15      1.63 o 
   6   4   4        1.89       -2.10      2.95 o 
  -7   5   4       26.43       24.90      4.80 o 
  -6   5   4       13.08       11.02      3.33 o 
  -5   5   4       88.66       86.70      6.19 o 
  -4   5   4       30.95       40.55      4.67 o 
  -3   5   4      198.38      206.28      7.17 o 
  -2   5   4       14.11       19.64      4.61 o 
  -1   5   4       15.57       18.75      1.63 o 
   0   5   4      711.27      701.37     13.74 o 
   1   5   4     3431.03     3560.50     75.80 o 
   2   5   4       43.76       54.01      2.45 o 
   3   5   4      371.95      350.77      8.06 o 
   4   5   4      351.69      374.32      8.40 o 
   5   5   4       84.91       67.18      4.11 o 
   6   5   4       11.78       13.84      8.11 o 
  -7   6   4        6.28        4.30      2.73 o 
  -6   6   4        0.09        1.40      6.48 o 
  -5   6   4        8.36        6.34      2.65 o 
  -4   6   4       46.31       53.18      3.35 o 
  -3   6   4        0.40        0.73      0.86 o 
  -2   6   4      447.39      496.93     13.52 o 
  -1   6   4      280.89      255.07     17.18 o 
   0   6   4        9.28        8.27      1.14 o 
   1   6   4      130.93      166.72      4.21 o 
   2   6   4       85.20       99.81      3.41 o 
   3   6   4       80.21       79.86      3.30 o 
   4   6   4       35.42       39.39      2.93 o 
   5   6   4       50.86       52.19      3.90 o 
   6   6   4       38.13       22.99      4.74 o 
  -7   7   4        2.72       -1.20      2.15 o 
  -6   7   4       60.14       74.34      7.05 o 
  -5   7   4        4.53        5.18      7.30 o 
  -4   7   4      209.51      205.56      9.29 o 
  -3   7   4      140.82      158.27      5.26 o 
  -2   7   4     1098.19     1170.92     18.42 o 
  -1   7   4      780.42      727.30    110.57 o 
   0   7   4     2547.63     2937.04     40.34 o 
   1   7   4      365.92      333.84      6.63 o 
   2   7   4        4.94        4.74      1.42 o 
   3   7   4       74.15       81.25      3.46 o 
   4   7   4      189.43      213.45      9.57 o 
   5   7   4       24.53       25.28      3.02 o 
   6   7   4       11.52       11.79      2.61 o 
  -6   8   4        5.09        4.08      2.86 o 
  -5   8   4        3.70        7.89      3.02 o 
  -4   8   4        0.32       -0.78      2.02 o 
  -3   8   4      307.26      317.13      8.24 o 
  -2   8   4       16.09       14.00      3.28 o 
  -1   8   4        4.51        6.31      3.13 o 
   0   8   4       41.13       56.40      3.16 o 
   1   8   4      115.79      113.15      3.47 o 
   2   8   4       67.84       56.49      3.18 o 
   3   8   4      292.10      292.15      7.05 o 
   4   8   4       14.55       12.19      2.12 o 
   5   8   4        0.05        0.70      1.73 o 
   6   8   4       10.30        4.56      2.21 o 
  -6   9   4       11.01       18.65      4.43 o 
  -5   9   4       35.67       36.40      5.18 o 
  -4   9   4        6.60        9.99      3.27 o 
  -3   9   4       25.41       22.90      2.53 o 
  -2   9   4       56.02       57.11      8.32 o 
  -1   9   4       66.59       68.25     11.40 o 
   0   9   4      369.19      376.31      7.54 o 
   1   9   4       53.42       54.12      3.03 o 
   2   9   4      398.03      399.26     10.92 o 
   3   9   4      100.31      111.90      5.51 o 
   4   9   4       42.69       38.01      3.14 o 
   5   9   4       14.87       18.93      3.82 o 
  -6  10   4        4.76       10.54      4.18 o 
  -5  10   4       10.05       13.93      4.10 o 
  -4  10   4      125.35      114.24     11.91 o 
  -3  10   4       39.19       31.88      6.27 o 
  -2  10   4      568.08      627.19     16.00 o 
  -1  10   4      244.67      276.00      8.14 o 
   0  10   4      414.72      446.24      8.78 o 
   1  10   4       24.27       26.89      3.49 o 
   2  10   4        3.75        5.58      1.68 o 
   3  10   4        9.22        8.29      2.07 o 
   4  10   4       50.01       43.36      4.73 o 
   5  10   4        0.35        1.07      1.94 o 
  -6  11   4        6.48        8.24      3.29 o 
  -5  11   4      177.72      178.56      9.96 o 
  -4  11   4        7.11        1.12      2.41 o 
  -3  11   4      654.82      650.96     19.70 o 
  -2  11   4       14.77       17.05      3.86 o 
  -1  11   4       37.24       43.10      3.40 o 
   0  11   4      150.88      156.34      4.82 o 
   1  11   4      280.90      303.00      7.62 o 
   2  11   4      118.62      111.03      4.61 o 
   3  11   4       57.93       63.14      4.13 o 
   4  11   4      159.40      179.68      6.70 o 
   5  11   4        3.65        4.99      2.56 o 
  -5  12   4        4.09        8.71      9.03 o 
  -4  12   4        0.13       -0.86      2.28 o 
  -3  12   4       18.48       25.27      4.58 o 
  -2  12   4      301.98      294.15     40.05 o 
  -1  12   4      140.47      156.62      6.31 o 
   0  12   4     1376.67     1382.27     22.38 o 
   1  12   4      539.92      526.06     11.17 o 
   2  12   4      301.23      280.88      7.84 o 
   3  12   4      206.34      196.10      9.06 o 
   4  12   4        8.81        7.66      2.39 o 
  -5  13   4        4.54       10.98      4.48 o 
  -4  13   4       16.54       25.36      5.05 o 
  -3  13   4        1.55       -2.12      4.96 o 
  -2  13   4       14.72       13.99      7.60 o 
  -1  13   4       37.89       47.14      3.87 o 
   0  13   4        0.70       -0.55      1.77 o 
   1  13   4       29.19       24.57      3.69 o 
   2  13   4       88.37       88.70      4.88 o 
   3  13   4       20.41       20.34      2.92 o 
   4  13   4       20.10       17.47      4.69 o 
  -4  14   4      191.71      207.21     16.62 o 
  -3  14   4       57.27       42.20     15.10 o 
  -2  14   4       32.44       29.20     10.84 o 
  -1  14   4       45.89       42.23      3.43 o 
   0  14   4       81.54       86.00      5.95 o 
   1  14   4       40.42       39.40      5.54 o 
   2  14   4       54.47       48.36      3.98 o 
   3  14   4      101.09       99.10      8.62 o 
  -3  15   4       79.13       65.61     24.96 o 
  -2  15   4       63.06       71.32     10.45 o 
  -1  15   4       53.14       57.67      4.75 o 
   0  15   4      120.43      118.63      9.19 o 
   1  15   4        0.01       -1.20      1.98 o 
   2  15   4       13.68       11.23      2.61 o 
   3  15   4        1.07        0.70      1.99 o 
  -3  16   4        2.65        2.96      3.26 o 
  -2  16   4      102.57       94.46     11.00 o 
  -1  16   4       16.70       18.02      5.78 o 
   0  16   4       18.35       17.54      3.90 o 
   1  16   4        1.52        1.49      2.52 o 
   2  16   4        1.60        3.79      2.49 o 
  -1  17   4       18.91       18.20      6.34 o 
   0  17   4       86.36       96.22      7.44 o 
  -7   1   5        0.88        1.54      1.78 o 
  -6   1   5       29.61       23.52      3.02 o 
  -4   1   5      145.85      151.01      7.58 o 
  -3   1   5     2415.91     2572.06     69.03 o 
  -2   1   5      129.92      180.61      6.88 o 
  -1   1   5      657.03      879.90     12.23 o 
   0   1   5     3619.82     3822.46     48.38 o 
   1   1   5        3.87        9.83      0.99 o 
   2   1   5     1217.19     1388.13     19.59 o 
   3   1   5       29.75       40.68      1.97 o 
   4   1   5       13.59       23.25      2.85 o 
   5   1   5        4.00        1.87      2.90 o 
   6   1   5        5.39        2.52      3.06 o 
  -7   2   5       14.97       17.24      3.12 o 
  -6   2   5      450.03      405.27     99.51 o 
  -5   2   5      113.28      123.79      8.40 o 
  -4   2   5        6.31        4.86      4.30 o 
  -3   2   5       76.50       75.05     10.31 o 
  -2   2   5     1406.56     1464.91     44.74 o 
  -1   2   5       51.82       87.61      3.47 o 
   0   2   5      181.01      184.31     28.11 o 
   1   2   5        2.33        1.79      0.67 o 
   2   2   5      685.68      764.06     11.85 o 
   3   2   5      177.67      179.81      6.17 o 
   4   2   5       16.67       19.21      2.98 o 
   5   2   5        1.06        1.65      2.72 o 
   6   2   5        3.06        3.62      4.88 o 
  -7   3   5       22.46       35.90      5.75 o 
  -6   3   5      142.59      137.63     26.06 o 
  -5   3   5      174.86      169.48      7.21 o 
  -4   3   5      160.33      164.45     15.90 o 
  -3   3   5       11.22       13.97      3.27 o 
  -2   3   5      274.83      315.01      9.22 o 
  -1   3   5       39.66       25.53      1.66 o 
   0   3   5      788.35      911.07     18.46 o 
   1   3   5     1478.01     1647.21     37.16 o 
   2   3   5     1288.19     1376.59     17.02 o 
   3   3   5       37.92       46.00      2.76 o 
   4   3   5       40.42       36.44      2.63 o 
   5   3   5       24.20       29.97      6.33 o 
   6   3   5       26.09       25.12      6.88 o 
  -7   4   5        2.87        2.33      2.98 o 
  -6   4   5      280.59      295.48     35.30 o 
  -5   4   5       18.87       12.38      2.26 o 
  -4   4   5      653.78      687.32     14.84 o 
  -3   4   5        0.05        1.74      1.60 o 
  -2   4   5     1745.88     1957.21    137.77 o 
  -1   4   5        9.23        7.28      4.15 o 
   0   4   5     3165.44     3275.04     59.61 o 
   1   4   5     1297.14     1377.83     19.19 o 
   2   4   5      273.91      318.77      6.46 o 
   3   4   5       63.21       70.51      3.19 o 
   4   4   5      243.81      239.15      6.28 o 
   5   4   5        3.92        0.75      1.70 o 
   6   4   5       23.48       14.94     13.13 o 
  -7   5   5        3.64        3.04      7.64 o 
  -6   5   5        4.14        3.05      5.18 o 
  -5   5   5        2.93        3.13      2.34 o 
  -4   5   5        6.08       12.62      4.10 o 
  -3   5   5      140.75      120.80      4.55 o 
  -2   5   5      343.33      381.93     11.42 o 
  -1   5   5      825.55      818.10     24.23 o 
   0   5   5       47.80       79.04      3.60 o 
   1   5   5     1442.94     1605.92     27.42 o 
   2   5   5      151.82      174.46      4.59 o 
   3   5   5      262.21      289.76      6.67 o 
   4   5   5       69.86       70.57      3.61 o 
   5   5   5       16.00       21.97      2.88 o 
   6   5   5        5.80        5.80      3.82 o 
  -7   6   5       15.39       14.93      7.32 o 
  -6   6   5       83.43       98.25     14.02 o 
  -5   6   5        1.35        1.43      2.69 o 
  -4   6   5      119.49      137.79      5.32 o 
  -3   6   5      100.16      135.30      4.96 o 
  -2   6   5      522.06      577.82     17.81 o 
  -1   6   5        2.99        6.94      3.12 o 
   0   6   5       49.58       47.65      2.27 o 
   1   6   5     1037.74      991.50     21.33 o 
   2   6   5      107.00      100.35      3.54 o 
   3   6   5        0.11        0.85      1.11 o 
   4   6   5       72.64       75.16      3.83 o 
   5   6   5       41.63       26.22      3.21 o 
   6   6   5       46.96       37.09      5.91 o 
  -7   7   5        0.17        0.74      3.58 o 
  -6   7   5        2.38        2.03      2.43 o 
  -5   7   5       64.85       62.15      6.24 o 
  -4   7   5       47.68       58.82      3.78 o 
  -3   7   5      291.66      315.46     13.87 o 
  -2   7   5      211.22      239.73      6.78 o 
  -1   7   5        6.58        5.63      1.69 o 
   0   7   5        6.18        3.37      1.00 o 
   1   7   5      137.56      141.24      7.03 o 
   2   7   5      275.11      288.72      6.55 o 
   3   7   5       33.42       31.68      2.61 o 
   4   7   5       27.50       33.44      2.91 o 
   5   7   5        2.48        2.61      1.93 o 
   6   7   5        1.13        0.35      3.38 o 
  -6   8   5        0.95        0.70      5.16 o 
  -5   8   5      150.74      152.39      8.75 o 
  -4   8   5      128.24      121.41      9.18 o 
  -3   8   5      203.08      207.85      6.53 o 
  -2   8   5      160.84      166.73      9.02 o 
  -1   8   5      131.31      113.66      4.66 o 
   0   8   5        0.26        2.47      1.00 o 
   1   8   5       23.42       27.16      5.98 o 
   2   8   5       16.88       21.38      2.60 o 
   3   8   5       51.97       50.48      3.20 o 
   4   8   5       52.43       51.98      6.90 o 
   5   8   5        0.38        0.71      1.79 o 
  -6   9   5       78.51       83.36      7.96 o 
  -5   9   5        2.55        4.71      2.63 o 
  -4   9   5       97.00       79.99      6.59 o 
  -3   9   5       55.23       47.51      3.44 o 
  -2   9   5       25.86       21.10      4.58 o 
  -1   9   5       41.54       49.91      3.37 o 
   0   9   5       43.09       61.98      2.84 o 
   1   9   5      231.34      220.51     10.41 o 
   2   9   5        2.15        2.47      1.47 o 
   3   9   5      373.99      340.56     13.61 o 
   4   9   5        6.79        5.02      1.77 o 
   5   9   5        0.27        0.27      1.89 o 
  -6  10   5       39.94       44.36     11.11 o 
  -5  10   5        4.11        0.59      2.69 o 
  -4  10   5      177.67      185.57      9.56 o 
  -3  10   5      164.78      182.64      6.48 o 
  -2  10   5      442.73      423.40     51.96 o 
  -1  10   5      126.14      136.07      4.75 o 
   0  10   5       13.53        9.84      1.67 o 
   1  10   5       67.36       57.46      4.37 o 
   2  10   5      176.38      179.62      6.08 o 
   3  10   5      144.92      134.78      6.53 o 
   4  10   5       49.50       44.34      7.09 o 
   5  10   5       24.95       20.59      3.66 o 
  -6  11   5       13.83       16.35      4.65 o 
  -5  11   5       29.86       24.09      4.98 o 
  -4  11   5       38.86       46.60     11.20 o 
  -3  11   5      174.40      182.03      9.23 o 
  -2  11   5       64.69       63.85     10.97 o 
  -1  11   5       86.56       84.79      4.89 o 
   0  11   5       41.68       40.89      4.90 o 
   1  11   5      269.87      247.81      8.54 o 
   2  11   5       37.86       35.07      3.18 o 
   3  11   5      157.97      152.39      5.88 o 
   4  11   5       64.88       49.27      5.85 o 
  -5  12   5       11.59        6.08      3.39 o 
  -4  12   5        0.74        1.63      2.62 o 
  -3  12   5      101.83       93.57     21.58 o 
  -2  12   5       52.78       49.42      8.35 o 
  -1  12   5      170.22      163.10      5.61 o 
   0  12   5      328.57      298.01     10.55 o 
   1  12   5       13.48       13.18      2.91 o 
   2  12   5        8.88        8.42      2.12 o 
   3  12   5       35.35       35.46      3.61 o 
   4  12   5        2.52        2.33      1.94 o 
  -5  13   5      247.19      258.21     19.72 o 
  -4  13   5        7.31        3.66      4.42 o 
  -3  13   5      254.46      256.80     23.70 o 
  -2  13   5        0.79        0.13      1.64 o 
  -1  13   5       96.11      112.04      4.78 o 
   0  13   5      417.71      404.80     13.15 o 
   1  13   5      134.22      146.98      6.97 o 
   2  13   5        3.26        1.88      1.90 o 
   3  13   5        0.01        2.46      1.92 o 
   4  13   5        0.07       -0.83      2.36 o 
  -4  14   5       22.74       23.31      7.08 o 
  -3  14   5        1.68        4.61      4.23 o 
  -2  14   5       19.35       27.17      4.89 o 
  -1  14   5        2.17        1.02      1.61 o 
   0  14   5        1.58        0.23      2.07 o 
   1  14   5        0.10        0.76      1.92 o 
   2  14   5        0.81        0.79      2.25 o 
   3  14   5       24.55       20.80      3.21 o 
  -3  15   5       24.83       19.95      9.55 o 
  -2  15   5       35.43       37.26      5.65 o 
  -1  15   5       36.75       34.85      7.15 o 
   0  15   5       15.93       24.36      4.22 o 
   1  15   5       86.01       85.29      8.14 o 
   2  15   5        3.48        4.22      3.21 o 
  -2  16   5       81.95       76.13      7.96 o 
  -1  16   5        4.72        4.01      2.66 o 
   0  16   5      185.64      168.33      8.92 o 
   1  16   5        9.71        6.82      3.35 o 
  -7   0   6       33.44       25.89      4.59 o 
  -6   0   6       50.47       52.58      6.80 o 
  -5   0   6      437.74      415.73     14.69 o 
  -4   0   6      489.20      506.86     15.96 o 
  -3   0   6     1335.23     1446.93     86.87 o 
  -2   0   6     1742.72     1911.86     52.58 o 
  -1   0   6       22.95       38.67      2.22 o 
   0   0   6     5481.78     6066.75    107.55 o 
   1   0   6      553.32      521.44     11.95 o 
   2   0   6     3954.18     4453.95     81.28 o 
   3   0   6       12.08       22.06      2.69 o 
   4   0   6      371.37      379.64     18.76 o 
   5   0   6       29.57       49.89      8.64 o 
   6   0   6        1.62        5.62      5.35 o 
  -7   1   6        2.47        0.79      1.31 o 
  -6   1   6       15.19       13.75      3.03 o 
  -5   1   6       89.55       73.90      9.57 o 
  -4   1   6        5.01       16.26      2.86 o 
  -3   1   6       15.32       12.44      2.37 o 
  -2   1   6      330.79      410.60      8.76 o 
  -1   1   6      241.46      276.26     11.59 o 
   0   1   6       64.28      104.83      2.75 o 
   1   1   6      804.68      804.50     12.03 o 
   2   1   6       82.30       99.86      3.34 o 
   3   1   6       78.21       80.14      3.11 o 
   4   1   6       93.93       93.82      6.59 o 
   5   1   6        0.33       -2.98      2.23 o 
   6   1   6        0.01        2.18      3.54 o 
  -7   2   6        7.88       10.49      2.74 o 
  -6   2   6       32.07       38.74      3.30 o 
  -5   2   6       34.70       33.25      4.42 o 
  -4   2   6      102.04      108.43      5.01 o 
  -3   2   6     1075.30     1284.52     36.88 o 
  -2   2   6      694.32      705.61     11.37 o 
  -1   2   6        6.50        7.99      0.91 o 
   0   2   6     1297.26     1279.58     74.81 o 
   1   2   6        6.68        5.40      0.96 o 
   2   2   6       31.06       38.90      2.18 o 
   3   2   6       12.85       18.27      2.41 o 
   4   2   6       99.91      103.91      5.19 o 
   5   2   6       13.02       18.75      4.21 o 
   6   2   6        0.02       -2.47      2.89 o 
  -7   3   6       40.89       39.48      4.52 o 
  -6   3   6       69.43       67.70      7.79 o 
  -5   3   6      114.90      130.98      7.63 o 
  -4   3   6      285.81      274.83     16.48 o 
  -3   3   6      520.08      527.99     38.45 o 
  -2   3   6       13.59       29.46      4.02 o 
  -1   3   6      356.37      320.61      8.46 o 
   0   3   6       28.57       14.25      1.75 o 
   1   3   6      536.04      613.23     10.85 o 
   2   3   6      110.87      121.02      3.77 o 
   3   3   6       91.33       81.71      3.37 o 
   4   3   6       15.53       15.63      2.10 o 
   5   3   6       13.39       18.76      4.43 o 
   6   3   6       22.83        6.71      6.00 o 
  -7   4   6       26.82       35.67      6.06 o 
  -6   4   6       21.11       26.79      4.78 o 
  -5   4   6      202.54      260.75      9.76 o 
  -4   4   6       61.61       59.53     12.90 o 
  -3   4   6     1172.31     1345.36     76.04 o 
  -2   4   6      919.27      893.83     50.94 o 
  -1   4   6      695.48      800.04     17.38 o 
   0   4   6      361.35      400.84     12.21 o 
   1   4   6      136.19      166.95      5.31 o 
   2   4   6      343.17      349.11      9.03 o 
   3   4   6       20.78       28.16      2.32 o 
   4   4   6        7.19        9.13      1.88 o 
   5   4   6        0.56        3.74      2.93 o 
   6   4   6       11.60        2.85      3.41 o 
  -7   5   6       38.24       28.32      5.35 o 
  -6   5   6       19.30       18.39      6.58 o 
  -5   5   6       12.46        8.51      2.12 o 
  -4   5   6        9.01       10.60      2.06 o 
  -3   5   6        8.85       19.05      3.19 o 
  -2   5   6     2269.03     2112.08    241.24 o 
  -1   5   6     3307.81     3476.82     68.91 o 
   0   5   6        8.46        9.43      1.87 o 
   1   5   6      659.97      718.75     11.42 o 
   2   5   6       21.41       28.25      2.72 o 
   3   5   6      120.91      129.11      4.37 o 
   4   5   6      193.13      203.66      5.97 o 
   5   5   6       24.07       27.58      3.83 o 
   6   5   6       12.68       15.33      4.57 o 
  -7   6   6       26.70       26.41      5.70 o 
  -6   6   6       46.81       41.96      5.90 o 
  -5   6   6        0.82        0.09      2.42 o 
  -4   6   6        8.27       13.01      2.17 o 
  -3   6   6       75.00       70.38      8.03 o 
  -2   6   6      982.08      870.36    132.89 o 
  -1   6   6     2340.28     2306.32     34.59 o 
   0   6   6        0.28        0.25      0.60 o 
   1   6   6      676.86      722.16     11.67 o 
   2   6   6      202.65      218.28      6.73 o 
   3   6   6       50.50       60.27      4.29 o 
   4   6   6       38.80       37.55      3.06 o 
   5   6   6       25.19       26.26      2.86 o 
  -7   7   6        2.67        2.87      3.14 o 
  -6   7   6       51.76       56.44      6.62 o 
  -5   7   6        0.78        1.41      5.48 o 
  -4   7   6      845.28      934.58     19.29 o 
  -3   7   6      737.93      718.67     25.94 o 
  -2   7   6     1343.05     1152.09    226.38 o 
  -1   7   6     1525.00     1677.13     60.64 o 
   0   7   6      184.44      161.13      3.98 o 
   1   7   6      107.04      145.23      8.69 o 
   2   7   6      284.63      262.35      9.52 o 
   3   7   6       10.50       11.34      2.01 o 
   4   7   6       40.00       39.60      3.09 o 
   5   7   6       10.23        5.56      1.99 o 
  -6   8   6       33.92       37.05      5.83 o 
  -5   8   6       62.63       67.32      8.32 o 
  -4   8   6        9.08       13.68      2.34 o 
  -3   8   6      525.05      545.56     16.62 o 
  -2   8   6       59.38       79.51     13.33 o 
  -1   8   6     1025.37     1101.90     17.39 o 
   0   8   6        0.03        1.01      1.30 o 
   1   8   6       14.74       21.84      3.00 o 
   2   8   6        0.03        1.55      1.59 o 
   3   8   6      135.67      135.40      4.87 o 
   4   8   6        5.09        6.40      1.93 o 
   5   8   6        5.77        2.59      1.76 o 
  -6   9   6       47.82       44.31     10.05 o 
  -5   9   6       52.02       59.69      6.64 o 
  -4   9   6      108.49       99.00      6.91 o 
  -3   9   6       30.00       26.05      2.79 o 
  -2   9   6       61.65       66.22     11.87 o 
  -1   9   6      117.53      112.22      5.12 o 
   0   9   6      154.96      166.24      5.04 o 
   1   9   6       57.67       47.10     12.78 o 
   2   9   6       12.98       12.20      2.81 o 
   3   9   6       53.73       53.79      3.49 o 
   4   9   6        5.72        5.40      1.89 o 
   5   9   6        1.33        1.88      1.80 o 
  -6  10   6       10.42        7.45      3.59 o 
  -5  10   6       65.50       54.47     13.94 o 
  -4  10   6      579.17      554.50     18.54 o 
  -3  10   6      342.90      321.93      9.79 o 
  -2  10   6      258.27      225.72      7.28 o 
  -1  10   6      907.92      920.64     16.72 o 
   0  10   6      145.18      134.06      5.71 o 
   1  10   6      633.29      639.33     16.24 o 
   2  10   6      189.36      166.67      7.88 o 
   3  10   6       96.89      119.64      5.46 o 
   4  10   6       26.57       21.97      2.79 o 
  -5  11   6       16.98        9.79      3.93 o 
  -4  11   6       12.30       13.38      3.96 o 
  -3  11   6       25.55       23.79      3.03 o 
  -2  11   6       73.29       80.32      6.57 o 
  -1  11   6       42.29       47.45      3.29 o 
   0  11   6      101.77      110.74      6.05 o 
   1  11   6        0.62       -0.87      1.85 o 
   2  11   6       25.70       32.95      7.12 o 
   3  11   6       62.04       49.66      8.33 o 
   4  11   6       60.68       62.83      9.36 o 
  -5  12   6       92.26       97.10     19.39 o 
  -4  12   6       19.02       17.41      4.45 o 
  -3  12   6       11.49       22.76      4.37 o 
  -2  12   6       96.64       96.92      7.45 o 
  -1  12   6        7.13        9.32      2.03 o 
   0  12   6       24.26       25.29      3.68 o 
   1  12   6        0.62        1.20      1.92 o 
   2  12   6       10.43        6.21      2.55 o 
   3  12   6        8.26        6.72      2.30 o 
   4  12   6        1.31        0.88      1.90 o 
  -5  13   6        0.43       -3.65      4.07 o 
  -4  13   6        7.10        3.91      3.33 o 
  -3  13   6        2.92        3.28      7.11 o 
  -2  13   6        0.13       -0.32      2.36 o 
  -1  13   6       61.84       54.64      3.74 o 
   0  13   6       60.98       60.38      6.28 o 
   1  13   6        9.76       11.86      6.28 o 
   2  13   6        4.96        6.22      4.04 o 
   3  13   6       56.21       61.99      7.33 o 
  -4  14   6        0.23       -2.53      4.57 o 
  -3  14   6        5.25        4.33      3.22 o 
  -2  14   6        0.57        0.41      1.78 o 
  -1  14   6       31.89       34.32      4.41 o 
   0  14   6      101.56      104.69      6.59 o 
   1  14   6        2.52        3.52      2.31 o 
   2  14   6       90.01       88.38      6.68 o 
   3  14   6        0.45        1.72      2.92 o 
  -3  15   6        4.77        5.42      6.34 o 
  -2  15   6      128.06      110.15     11.15 o 
  -1  15   6      271.09      316.30     12.22 o 
   0  15   6        1.50        3.60      2.74 o 
   1  15   6        7.30       13.45      3.68 o 
   2  15   6       24.73       13.18      4.28 o 
  -2  16   6       47.97       12.27     27.91 o 
  -1  16   6       84.67       99.24      7.15 o 
   0  16   6       34.89       44.32      5.47 o 
   1  16   6        8.62        9.93      3.60 o 
  -7   1   7        1.33        0.97      1.66 o 
  -6   1   7      119.46      128.14      7.24 o 
  -5   1   7      219.30      200.04      7.60 o 
  -4   1   7      269.89      310.09      9.11 o 
  -3   1   7       45.56       27.44     11.88 o 
  -2   1   7      121.34      159.96      4.32 o 
  -1   1   7      117.71      144.53      3.36 o 
   0   1   7     1112.97     1229.77     17.30 o 
   1   1   7      916.19      908.11     13.60 o 
   2   1   7       11.49       12.43      2.09 o 
   3   1   7      285.47      297.51      8.17 o 
   4   1   7       93.75       93.51      6.99 o 
   5   1   7       16.41       15.28      4.16 o 
   6   1   7        1.97        2.49      3.51 o 
  -7   2   7      182.59      197.52      9.18 o 
  -6   2   7       96.26      105.08      6.35 o 
  -5   2   7       94.70       87.85      5.53 o 
  -4   2   7       16.50       17.37      3.55 o 
  -3   2   7       30.46       24.50      4.09 o 
  -2   2   7      149.49      123.34      3.33 o 
  -1   2   7      555.67      561.87     10.60 o 
   0   2   7      307.62      212.03     12.23 o 
   1   2   7       47.86       41.42      2.09 o 
   2   2   7        2.92        6.62      1.51 o 
   3   2   7       23.00       29.95      2.98 o 
   4   2   7        6.44        4.03      2.00 o 
   5   2   7        2.80        2.98      3.18 o 
   6   2   7        8.96        6.18      7.83 o 
  -7   3   7       16.34       18.16      6.99 o 
  -6   3   7        0.49        3.36      1.63 o 
  -5   3   7      929.34      934.89     28.74 o 
  -4   3   7      386.21      347.06     12.55 o 
  -3   3   7       13.40       14.02      2.62 o 
  -2   3   7      470.26      508.03     15.32 o 
  -1   3   7      105.28      116.45      4.72 o 
   0   3   7       59.10       55.68      2.53 o 
   1   3   7      451.52      397.04      7.32 o 
   2   3   7      450.20      465.51     13.45 o 
   3   3   7       43.54       48.19      3.61 o 
   4   3   7       52.98       59.19      4.44 o 
   5   3   7        1.14        1.17      2.78 o 
   6   3   7        5.44        5.62      3.71 o 
  -7   4   7        5.77       11.12      3.02 o 
  -6   4   7        2.48        1.04      2.52 o 
  -5   4   7       38.02       43.60      5.03 o 
  -4   4   7       13.08       18.82      3.62 o 
  -3   4   7      631.72      645.21     13.97 o 
  -2   4   7      788.88      766.79     17.65 o 
  -1   4   7     2137.99     2161.67     41.40 o 
   0   4   7      621.16      715.98     15.98 o 
   1   4   7     2267.16     2135.38     56.65 o 
   2   4   7       26.33       35.07      2.96 o 
   3   4   7        5.87        6.62      1.97 o 
   4   4   7        0.09        0.76      1.88 o 
   5   4   7       37.30       44.49      5.97 o 
  -7   5   7        3.18        2.01      3.42 o 
  -6   5   7       13.32        8.93      5.79 o 
  -5   5   7      155.78      169.13      6.87 o 
  -4   5   7       28.77       33.19      9.15 o 
  -3   5   7       60.16       68.90     16.95 o 
  -2   5   7      186.56      202.05      7.09 o 
  -1   5   7       10.24       31.47      2.31 o 
   0   5   7      717.78      699.26     15.87 o 
   1   5   7       37.01       51.42      2.43 o 
   2   5   7      832.10      902.43     23.43 o 
   3   5   7       78.74       79.70      4.64 o 
   4   5   7       21.62       21.59      3.30 o 
   5   5   7       19.70       24.41      3.79 o 
  -7   6   7       20.82       15.05      4.48 o 
  -6   6   7       16.78       15.97      4.41 o 
  -5   6   7      148.68      148.38      6.37 o 
  -4   6   7       81.64       93.12      4.74 o 
  -3   6   7      595.31      571.89     12.57 o 
  -2   6   7       20.33       15.81     15.35 o 
  -1   6   7     2260.15     2282.28     44.33 o 
   0   6   7      132.02      133.45      5.43 o 
   1   6   7       17.24       13.19      1.50 o 
   2   6   7       32.93       29.66      2.98 o 
   3   6   7      123.35      136.41      5.87 o 
   4   6   7        3.17        5.83      1.84 o 
   5   6   7        0.00       -3.02      2.89 o 
  -7   7   7       12.66       10.64      4.27 o 
  -6   7   7       61.50       61.67     16.46 o 
  -5   7   7       62.48       60.84     21.55 o 
  -4   7   7      176.83      197.12      7.90 o 
  -3   7   7       11.28        9.92      2.46 o 
  -2   7   7       48.71       45.16      8.00 o 
  -1   7   7      222.56      245.60      6.29 o 
   0   7   7        1.78        0.84      0.83 o 
   1   7   7        6.97        5.65      2.68 o 
   2   7   7      186.86      195.84      6.68 o 
   3   7   7        0.63        1.21      1.87 o 
   4   7   7       15.35       16.33      2.41 o 
   5   7   7        3.94        4.25      1.98 o 
  -6   8   7        9.81       10.93      3.84 o 
  -5   8   7        2.94        5.54      3.10 o 
  -4   8   7        1.94        2.91      1.70 o 
  -3   8   7      284.98      283.60     12.26 o 
  -2   8   7       99.43       90.99      5.64 o 
  -1   8   7      321.57      308.05      7.43 o 
   0   8   7      246.98      250.38      5.51 o 
   1   8   7      167.06      151.99      9.65 o 
   2   8   7       34.14       37.18      3.37 o 
   3   8   7       19.03       20.50      3.13 o 
   4   8   7        0.37        0.79      1.56 o 
   5   8   7        3.82        2.14      1.77 o 
  -6   9   7        0.34        0.72      2.54 o 
  -5   9   7       18.44       12.23      4.00 o 
  -4   9   7      434.17      425.64     11.41 o 
  -3   9   7      135.68      137.34      5.82 o 
  -2   9   7      360.79      325.35      9.62 o 
  -1   9   7        5.44        7.27      1.60 o 
   0   9   7      191.18      203.31      5.82 o 
   1   9   7      302.52      296.14     57.85 o 
   2   9   7       64.55       63.80      5.38 o 
   3   9   7      103.10       94.17      9.29 o 
   4   9   7       21.32       22.01      2.82 o 
  -6  10   7       12.46       11.81      4.24 o 
  -5  10   7       14.14       15.59      4.94 o 
  -4  10   7        0.33        2.64      6.15 o 
  -3  10   7       17.84       18.27      4.78 o 
  -2  10   7        1.91        0.30      2.06 o 
  -1  10   7      840.21      817.59     15.44 o 
   0  10   7      122.97      140.98      6.82 o 
   1  10   7      111.76      105.48      5.99 o 
   2  10   7      138.45      120.20      9.32 o 
   3  10   7       13.57       16.09      3.72 o 
   4  10   7       11.55       14.05      2.50 o 
  -5  11   7       13.99       11.43      5.09 o 
  -4  11   7       41.01       39.77      5.70 o 
  -3  11   7       41.74       45.09      6.63 o 
  -2  11   7      114.03      130.65      6.07 o 
  -1  11   7       28.60       37.98      3.07 o 
   0  11   7      224.83      219.42      9.47 o 
   1  11   7       48.35       43.18      4.91 o 
   2  11   7       54.70       51.72     11.24 o 
   3  11   7       13.45       12.26      4.29 o 
   4  11   7        1.64        2.11      2.98 o 
  -5  12   7        3.95       -0.01      5.99 o 
  -4  12   7        1.23        1.16      3.77 o 
  -3  12   7        4.41        3.77      3.32 o 
  -2  12   7       42.95       38.69      3.24 o 
  -1  12   7      165.60      160.34      5.81 o 
   0  12   7       33.17       25.28      7.04 o 
   1  12   7       55.86       60.87      5.29 o 
   2  12   7       20.77       15.34      3.38 o 
   3  12   7        2.67        4.16      2.89 o 
  -4  13   7      365.46      368.02     29.03 o 
  -3  13   7       16.24       17.90      4.43 o 
  -2  13   7      237.11      230.06     52.73 o 
  -1  13   7       42.59       47.63      4.80 o 
   0  13   7       87.96       83.58      5.94 o 
   1  13   7       77.66       76.79      8.18 o 
   2  13   7       63.25       68.83      7.21 o 
   3  13   7       22.94       26.79      4.68 o 
  -4  14   7       55.97       60.14     19.77 o 
  -3  14   7        4.81        3.61      3.47 o 
  -2  14   7       22.74       19.96      4.34 o 
  -1  14   7      125.98      131.38      7.40 o 
   0  14   7       50.47       43.72      5.01 o 
   1  14   7        1.65        1.16      2.74 o 
   2  14   7      100.80       98.35     13.30 o 
  -3  15   7       39.38       37.33      6.21 o 
  -2  15   7      128.12       38.25     38.67 o 
  -1  15   7       33.68       30.27      4.56 o 
   0  15   7      125.14      142.17      8.15 o 
   1  15   7        0.01        5.18      2.78 o 
  -1  16   7        0.04        1.19      2.49 o 
   0  16   7       42.64       41.68      5.49 o 
  -7   0   8       24.13       25.30      5.75 o 
  -6   0   8      207.79      235.85     14.04 o 
  -5   0   8       38.68       39.40      6.04 o 
  -4   0   8      667.53      755.58     26.86 o 
  -3   0   8      348.78      251.21     12.13 o 
  -2   0   8      131.99      102.68      4.13 o 
  -1   0   8        0.28        0.38      1.01 o 
   0   0   8      712.98      647.88     21.69 o 
   1   0   8       63.75       77.41      3.92 o 
   2   0   8      353.84      344.86     10.03 o 
   3   0   8       15.70       15.41      2.76 o 
   4   0   8        5.87        9.15      4.28 o 
   5   0   8        0.07       -0.52      3.48 o 
  -7   1   8       11.09       10.38      2.36 o 
  -6   1   8       13.79       17.82      3.30 o 
  -5   1   8        0.43        2.26      2.81 o 
  -4   1   8       21.93       29.97      5.77 o 
  -3   1   8       98.24      129.16      5.31 o 
  -2   1   8     2245.84     2350.74     31.23 o 
  -1   1   8       60.93       72.06      2.44 o 
   0   1   8        0.47        0.77      0.77 o 
   1   1   8      306.01      361.46      6.92 o 
   2   1   8       51.51       57.66      2.73 o 
   3   1   8      909.15      965.60     18.83 o 
   4   1   8       41.46       42.08     10.35 o 
   5   1   8       40.64       50.33      8.28 o 
  -7   2   8        0.04        2.31      1.89 o 
  -6   2   8       88.83      103.60      6.40 o 
  -5   2   8        8.95        5.33      2.54 o 
  -4   2   8      117.98      103.11      5.21 o 
  -3   2   8      608.61      681.67     25.54 o 
  -2   2   8       22.88       27.31      1.54 o 
  -1   2   8      369.81      387.19      6.92 o 
   0   2   8      139.49      126.67      3.48 o 
   1   2   8      391.21      430.60      7.94 o 
   2   2   8       12.35        8.29      1.37 o 
   3   2   8      192.79      202.19      6.84 o 
   4   2   8        5.20        0.76      2.37 o 
   5   2   8        0.88        4.98      5.37 o 
  -7   3   8        0.07        1.22      1.95 o 
  -6   3   8       60.29       61.61      5.31 o 
  -5   3   8      107.69      118.64      6.16 o 
  -4   3   8      398.11      412.73     11.50 o 
  -3   3   8        0.66        0.51      1.27 o 
  -2   3   8      725.31      728.37     13.75 o 
  -1   3   8       13.96       22.95      1.98 o 
   0   3   8      623.27      502.75    101.73 o 
   1   3   8      527.83      547.00      9.52 o 
   2   3   8       91.97       97.27      4.40 o 
   3   3   8       95.30      117.72      5.28 o 
   4   3   8       99.30      114.26      5.77 o 
   5   3   8        1.00        3.83      3.07 o 
  -7   4   8       45.01       45.27      5.24 o 
  -6   4   8       60.82       69.09      4.64 o 
  -5   4   8      608.65      658.25     18.06 o 
  -4   4   8       63.85       71.43     10.91 o 
  -3   4   8       92.28       80.53      4.51 o 
  -2   4   8      131.71      152.40      4.89 o 
  -1   4   8      524.64      495.67     12.55 o 
   0   4   8      885.12      911.70     19.85 o 
   1   4   8       24.94       37.50      2.21 o 
   2   4   8       54.56       74.50      4.09 o 
   3   4   8       12.50        8.92      2.15 o 
   4   4   8       70.47       66.81      4.84 o 
   5   4   8        8.24        3.95      3.21 o 
  -7   5   8        5.66       12.44      3.24 o 
  -6   5   8       65.57       68.38     12.28 o 
  -5   5   8       16.35       14.31      2.82 o 
  -4   5   8      116.09       95.83      5.15 o 
  -3   5   8        0.18        0.00      1.32 o 
  -2   5   8       82.86       77.46      3.59 o 
  -1   5   8      337.06      296.56      7.28 o 
   0   5   8     1364.75     1473.38     29.93 o 
   1   5   8      205.53      206.09      5.06 o 
   2   5   8      481.14      493.44     11.68 o 
   3   5   8      168.51      158.39      6.34 o 
   4   5   8        0.43        1.02      2.09 o 
   5   5   8        0.55        3.17      3.27 o 
  -7   6   8        0.14        0.64      2.12 o 
  -6   6   8       50.00       38.85      9.18 o 
  -5   6   8       36.17       41.63      8.65 o 
  -4   6   8       12.42        7.02      3.68 o 
  -3   6   8       17.32       14.77      4.92 o 
  -2   6   8       16.51       21.77      3.70 o 
  -1   6   8       45.79       46.00      2.82 o 
   0   6   8      187.83      182.37      6.67 o 
   1   6   8      114.67      111.14      4.64 o 
   2   6   8       43.40       43.35      3.68 o 
   3   6   8       85.81       94.95      5.07 o 
   4   6   8       22.49       31.15      3.98 o 
   5   6   8       20.18       30.07      4.28 o 
  -6   7   8       22.17       16.23      4.75 o 
  -5   7   8       33.63       38.27      8.02 o 
  -4   7   8       26.80       24.03      4.05 o 
  -3   7   8        9.90        7.46      1.96 o 
  -2   7   8       55.60       49.02      2.69 o 
  -1   7   8      227.90      261.89      7.07 o 
   0   7   8       46.54       46.28      2.32 o 
   1   7   8        0.65        0.28      1.21 o 
   2   7   8      156.16      178.72      6.52 o 
   3   7   8       16.39       16.37      5.05 o 
   4   7   8      171.96      183.11      7.78 o 
   5   7   8        5.24        5.70      3.03 o 
  -6   8   8       37.13       44.52     17.46 o 
  -5   8   8        0.26       -0.38      2.55 o 
  -4   8   8      153.84      161.42      8.25 o 
  -3   8   8       52.23       47.96      5.50 o 
  -2   8   8      259.73      279.42     10.46 o 
  -1   8   8      387.59      366.47     10.47 o 
   0   8   8       58.11       60.28      3.36 o 
   1   8   8      175.33      167.97      6.13 o 
   2   8   8       19.80       21.81      3.22 o 
   3   8   8      114.58      124.05      6.14 o 
   4   8   8       16.95       19.58      3.58 o 
  -6   9   8       21.42       26.32      5.61 o 
  -5   9   8       44.50       49.18      8.06 o 
  -4   9   8        8.81       10.01      3.07 o 
  -3   9   8     1023.59      992.12     22.07 o 
  -2   9   8      349.41      342.03      8.66 o 
  -1   9   8      180.61      185.39      5.12 o 
   0   9   8      112.29      101.95      5.53 o 
   1   9   8        1.61        3.09      2.08 o 
   2   9   8       65.79       68.78      7.52 o 
   3   9   8       15.30       19.07      3.18 o 
   4   9   8        1.73       -0.51      2.03 o 
  -6  10   8       60.31       74.54     26.26 o 
  -5  10   8        2.20        0.73      3.23 o 
  -4  10   8       72.34       86.96     22.45 o 
  -3  10   8       16.46       24.90      4.70 o 
  -2  10   8        1.26       -0.77      1.43 o 
  -1  10   8      193.90      171.16      5.64 o 
   0  10   8       87.82       77.95      5.14 o 
   1  10   8      107.74       87.32      8.16 o 
   2  10   8       24.52       17.73      5.03 o 
   3  10   8        7.84        4.17      2.37 o 
   4  10   8        0.93       -0.17      2.29 o 
  -5  11   8        0.94        2.18      3.39 o 
  -4  11   8       37.68       31.96      5.37 o 
  -3  11   8       30.18       29.44      3.89 o 
  -2  11   8       16.81       14.24      2.20 o 
  -1  11   8      213.41      202.57      6.40 o 
   0  11   8       57.21       62.33      5.15 o 
   1  11   8       30.72       29.56      4.03 o 
   2  11   8       45.26       44.41     10.15 o 
   3  11   8       19.34       20.10      4.33 o 
  -5  12   8       30.18       29.42      5.93 o 
  -4  12   8       36.01       40.59     17.11 o 
  -3  12   8      168.35      181.57      7.28 o 
  -2  12   8        0.20       -0.93      1.31 o 
  -1  12   8      168.20      174.20     13.66 o 
   0  12   8        8.77        6.82      2.52 o 
   1  12   8      161.64      167.55     11.11 o 
   2  12   8       42.41       45.91      5.32 o 
   3  12   8       89.49       68.53     30.61 o 
  -4  13   8        8.47       11.76      4.19 o 
  -3  13   8        0.26        2.75      3.21 o 
  -2  13   8       17.09       20.33      2.84 o 
  -1  13   8        0.50       -0.26      2.00 o 
   0  13   8       51.95       43.00      5.27 o 
   1  13   8      124.87      117.00      7.16 o 
   2  13   8       58.29       50.31      5.67 o 
  -3  14   8      179.36      180.45     79.53 o 
  -2  14   8        0.01       -2.26      2.04 o 
  -1  14   8       78.68       71.32     11.54 o 
   0  14   8      133.07      153.18      8.31 o 
   1  14   8      248.80      235.75     10.77 o 
   2  14   8       42.32       52.79      6.05 o 
  -2  15   8        3.74        3.57      3.39 o 
  -1  15   8        4.17       -0.39      2.36 o 
   0  15   8       41.06       48.51      5.58 o 
   1  15   8       13.29       14.11      3.64 o 
  -7   1   9       10.77       16.78      7.13 o 
  -6   1   9      175.67      187.99      8.91 o 
  -5   1   9      759.69      808.00     21.08 o 
  -4   1   9        3.30        8.11      2.26 o 
  -3   1   9     2461.54     2530.60     39.96 o 
  -2   1   9      315.25      319.99      6.18 o 
  -1   1   9      590.12      618.48     11.98 o 
   0   1   9       58.99       61.41      2.56 o 
   1   1   9      317.09      301.33      6.37 o 
   2   1   9        9.52        6.65      1.41 o 
   3   1   9       68.30       78.47      5.92 o 
   4   1   9        0.61        1.15      2.29 o 
   5   1   9        0.00       -1.19      3.40 o 
  -7   2   9       73.43       95.60      7.20 o 
  -6   2   9      124.08      117.92      7.09 o 
  -5   2   9       34.67       35.97      4.11 o 
  -4   2   9      156.90      118.57      8.60 o 
  -3   2   9       15.18        9.89      2.33 o 
  -2   2   9      437.66      513.14     10.65 o 
  -1   2   9      183.90      234.37      5.14 o 
   0   2   9      243.77      254.85      5.70 o 
   1   2   9       17.39       20.86      1.81 o 
   2   2   9        4.22        3.06      1.19 o 
   3   2   9       46.43       54.49      4.00 o 
   4   2   9       37.10       40.48      6.11 o 
   5   2   9       15.84       12.96      7.93 o 
  -7   3   9        6.34        5.11      2.93 o 
  -6   3   9      297.26      302.27     11.66 o 
  -5   3   9       23.52       30.55      3.82 o 
  -4   3   9      155.47      146.81     13.45 o 
  -3   3   9       34.95       28.15      5.19 o 
  -2   3   9       48.58       65.78      3.24 o 
  -1   3   9      555.72      543.71     11.09 o 
   0   3   9      145.30      146.39      4.88 o 
   1   3   9      473.28      484.96      9.00 o 
   2   3   9       28.95       33.71      3.03 o 
   3   3   9       40.71       49.29      3.94 o 
   4   3   9       13.18       11.55      3.58 o 
   5   3   9       11.76       20.47      5.92 o 
  -7   4   9        0.57       -0.09      1.82 o 
  -6   4   9        2.84        1.34      1.54 o 
  -5   4   9      118.86      129.67      6.60 o 
  -4   4   9      150.13      150.77      9.57 o 
  -3   4   9       38.92       40.16     11.33 o 
  -2   4   9        4.92        3.79      1.32 o 
  -1   4   9        0.01       -0.13      0.93 o 
   0   4   9      628.04      563.98     89.80 o 
   1   4   9      347.36      387.09      7.76 o 
   2   4   9       53.43       57.68      3.83 o 
   3   4   9        7.59        7.78      3.77 o 
   4   4   9        5.43        8.65      2.52 o 
   5   4   9        0.07       -2.50      2.84 o 
  -7   5   9        1.60        4.15      2.66 o 
  -6   5   9       13.74       13.03      3.49 o 
  -5   5   9       14.83       15.66      3.14 o 
  -4   5   9       86.71      113.37     20.65 o 
  -3   5   9       35.72       36.77      9.95 o 
  -2   5   9      559.20      576.64     12.12 o 
  -1   5   9        5.42        8.91      1.67 o 
   0   5   9      289.22      320.66      6.80 o 
   1   5   9       78.16       64.62     25.78 o 
   2   5   9      148.11      146.55      5.80 o 
   3   5   9       60.38       73.90      4.84 o 
   4   5   9       13.46       16.54      3.27 o 
   5   5   9        1.89        5.80      3.78 o 
  -6   6   9       24.15       28.27      4.38 o 
  -5   6   9       54.08       40.50      4.46 o 
  -4   6   9      320.27      334.69     66.73 o 
  -3   6   9       88.63      104.62      5.59 o 
  -2   6   9      515.36      503.60     22.33 o 
  -1   6   9      136.02      131.29      5.61 o 
   0   6   9      518.85      512.48     10.97 o 
   1   6   9       70.85       71.19      3.92 o 
   2   6   9       89.53       96.34      5.09 o 
   3   6   9        4.27        1.90      1.83 o 
   4   6   9       15.77       10.97      3.04 o 
  -6   7   9        7.68        5.95      2.46 o 
  -5   7   9       45.68       49.44      4.44 o 
  -4   7   9        5.15       13.14      4.50 o 
  -3   7   9       71.81       65.10     14.16 o 
  -2   7   9        1.18        3.68      1.61 o 
  -1   7   9      442.28      442.72     10.24 o 
   0   7   9      148.22      145.77      5.13 o 
   1   7   9        1.21        0.26      1.40 o 
   2   7   9       11.94       11.92      2.46 o 
   3   7   9      116.89      123.17      6.83 o 
   4   7   9       38.99       41.43      4.53 o 
  -6   8   9       57.91       64.21     23.81 o 
  -5   8   9       23.32       13.35      5.59 o 
  -4   8   9      264.76      269.22     56.04 o 
  -3   8   9      579.71      540.76     32.40 o 
  -2   8   9     1680.17     1674.96     35.71 o 
  -1   8   9      411.57      397.95      8.12 o 
   0   8   9      275.52      267.82      9.42 o 
   1   8   9      230.69      231.49     12.27 o 
   2   8   9      149.01      173.74      9.86 o 
   3   8   9        0.12        1.01      1.97 o 
   4   8   9       29.32       34.82      4.31 o 
  -6   9   9        1.55       -1.05      3.60 o 
  -5   9   9      233.05      238.85     12.79 o 
  -4   9   9       44.55       42.79      5.25 o 
  -3   9   9      423.87      399.60     11.31 o 
  -2   9   9      817.87      814.01     19.14 o 
  -1   9   9       22.74       17.83      2.00 o 
   0   9   9      213.65      209.91     18.47 o 
   1   9   9      168.98      152.60      7.42 o 
   2   9   9        5.32        6.15      2.24 o 
   3   9   9        6.92        8.16      2.71 o 
   4   9   9        6.60       -2.90      2.16 o 
  -5  10   9        0.44        2.47      5.97 o 
  -4  10   9       34.57       33.64      4.95 o 
  -3  10   9       37.26       35.41      4.43 o 
  -2  10   9        0.73       -1.46      1.19 o 
  -1  10   9       15.25       18.51      2.56 o 
   0  10   9       73.53       63.85      7.06 o 
   1  10   9        0.82       -0.75      1.84 o 
   2  10   9       23.34       19.01      3.78 o 
   3  10   9        0.83       -0.92      2.11 o 
  -5  11   9      198.76      198.41     11.82 o 
  -4  11   9       23.53       18.52     10.92 o 
  -3  11   9      166.13      166.05     30.73 o 
  -2  11   9       25.38       30.80      3.00 o 
  -1  11   9        0.02       -1.14      1.30 o 
   0  11   9      122.42      118.10      6.94 o 
   1  11   9       19.77       24.24      3.97 o 
   2  11   9        7.51        5.80      2.73 o 
   3  11   9       11.10       14.30      4.06 o 
  -4  12   9        3.29        1.87      5.58 o 
  -3  12   9       10.03        9.89      4.32 o 
  -2  12   9        2.81        2.08      1.67 o 
  -1  12   9       16.39       16.52      3.27 o 
   0  12   9        0.00        1.95      2.10 o 
   1  12   9        4.23        5.02      3.09 o 
   2  12   9        1.80        1.10      2.64 o 
  -4  13   9        2.86        3.20      3.38 o 
  -3  13   9       31.00       21.10      6.60 o 
  -2  13   9        8.09        8.20      2.75 o 
  -1  13   9       34.53       34.41      4.55 o 
   0  13   9       26.79       29.40      5.29 o 
   1  13   9        3.66        4.78      2.60 o 
   2  13   9        2.56        5.38      2.97 o 
  -3  14   9       19.39       31.22      6.18 o 
  -2  14   9       17.19       13.12      3.46 o 
  -1  14   9        0.00        3.34      2.46 o 
   0  14   9        0.34        1.26      2.39 o 
   1  14   9        1.23        1.83      2.45 o 
  -1  15   9        3.36        6.43      2.84 o 
  -7   0  10       28.43       40.16      7.13 o 
  -6   0  10        1.78       -3.40      2.29 o 
  -5   0  10        2.56        1.22      2.50 o 
  -4   0  10       77.09       64.79      7.01 o 
  -3   0  10       70.77       64.22      6.65 o 
  -2   0  10      307.33      325.11      9.20 o 
  -1   0  10        0.12        3.12      1.83 o 
   0   0  10      281.05      269.84      8.49 o 
   1   0  10       37.92       44.00      3.54 o 
   2   0  10       61.84       65.28      4.58 o 
   3   0  10      185.40      162.12     11.92 o 
   4   0  10       62.03       63.78      9.38 o 
   5   0  10        4.28        0.21      4.18 o 
  -7   1  10        3.56        1.46      2.15 o 
  -6   1  10        0.62        1.03      1.84 o 
  -5   1  10       45.07       53.56      4.99 o 
  -4   1  10       48.12       41.26      4.15 o 
  -3   1  10       89.95       98.20      4.09 o 
  -2   1  10       18.93       24.32      3.12 o 
  -1   1  10       33.56       32.67      3.69 o 
   0   1  10       46.36       53.90      2.63 o 
   1   1  10        3.71        4.67      1.25 o 
   2   1  10      210.41      236.17      6.00 o 
   3   1  10      200.01      211.16      9.78 o 
   4   1  10        1.20        1.75      2.79 o 
   5   1  10        9.89        5.30      8.80 o 
  -7   2  10        3.31        5.39      2.63 o 
  -6   2  10        2.27        0.24      2.60 o 
  -5   2  10        6.64        7.92      2.56 o 
  -4   2  10      195.21      202.39      8.59 o 
  -3   2  10        8.33        9.22      1.86 o 
  -2   2  10      527.76      521.22     11.06 o 
  -1   2  10       85.26       97.34      3.31 o 
   0   2  10      355.31      354.40      9.25 o 
   1   2  10       33.56       31.62      2.21 o 
   2   2  10      200.35      226.25      7.18 o 
   3   2  10        1.14        1.17      1.80 o 
   4   2  10       74.42       81.07      8.31 o 
   5   2  10        0.45        2.14      3.07 o 
  -7   3  10       92.80      102.30      7.85 o 
  -6   3  10        1.01        1.30      2.79 o 
  -5   3  10      249.85      243.33     11.33 o 
  -4   3  10        2.61       -0.21      1.99 o 
  -3   3  10      273.93      274.97      7.60 o 
  -2   3  10      884.06      952.39     17.59 o 
  -1   3  10      444.58      451.76      9.99 o 
   0   3  10      474.04      433.31     27.93 o 
   1   3  10        9.88        8.21      1.53 o 
   2   3  10        6.16        5.56      2.65 o 
   3   3  10      196.11      204.24      8.80 o 
   4   3  10        5.92       12.08      6.13 o 
  -7   4  10       22.97       38.74      5.41 o 
  -6   4  10        2.80        2.41      2.28 o 
  -5   4  10       13.02       20.03      3.86 o 
  -4   4  10       23.10       19.13      3.18 o 
  -3   4  10        2.46        5.36      1.74 o 
  -2   4  10       87.82       79.63      3.81 o 
  -1   4  10        0.49        1.14      1.15 o 
   0   4  10       78.77       77.46      3.81 o 
   1   4  10        1.44        0.08      1.09 o 
   2   4  10       26.86       29.46      3.12 o 
   3   4  10        0.00        3.06      1.86 o 
   4   4  10       16.91       24.02      4.61 o 
  -6   5  10      138.78      163.84      8.23 o 
  -5   5  10       11.17        6.57      4.16 o 
  -4   5  10     1006.87     1041.79     23.13 o 
  -3   5  10      413.63      422.87     10.38 o 
  -2   5  10      248.04      220.94      6.66 o 
  -1   5  10      190.78      187.11      6.57 o 
   0   5  10       21.85       20.17      2.27 o 
   1   5  10       41.62       41.41      5.01 o 
   2   5  10      187.18      210.00      7.35 o 
   3   5  10       10.53        8.45      2.42 o 
   4   5  10       27.09       35.24      4.19 o 
  -6   6  10       11.41       14.17      3.51 o 
  -5   6  10       72.65       67.80     11.24 o 
  -4   6  10      164.37      156.43      8.75 o 
  -3   6  10       23.15       28.28      2.94 o 
  -2   6  10      275.78      263.47     13.92 o 
  -1   6  10        0.88        1.27      1.69 o 
   0   6  10       17.39       17.34      2.23 o 
   1   6  10       72.52       83.48      4.43 o 
   2   6  10       74.04       78.71      4.79 o 
   3   6  10       42.15       42.84      4.50 o 
   4   6  10       45.05       60.31      5.26 o 
  -6   7  10        6.80        9.72      3.21 o 
  -5   7  10       17.12       20.34      3.53 o 
  -4   7  10        0.01        1.77      1.59 o 
  -3   7  10       58.05       58.05      3.93 o 
  -2   7  10      235.05      211.48      9.26 o 
  -1   7  10      475.19      450.40     14.71 o 
   0   7  10       80.13       88.08      5.02 o 
   1   7  10      804.15      723.08     26.84 o 
   2   7  10      254.45      250.39      8.40 o 
   3   7  10       22.82       21.86      3.40 o 
   4   7  10        0.00        0.13      2.38 o 
  -6   8  10       18.65       28.80      6.56 o 
  -5   8  10       27.70       24.11      3.19 o 
  -4   8  10       97.10       88.38      5.31 o 
  -3   8  10        0.01        1.05      1.25 o 
  -2   8  10      700.37      662.73     19.81 o 
  -1   8  10      176.63      160.61      5.88 o 
   0   8  10       60.94       71.49      4.99 o 
   1   8  10       24.55       33.09      3.95 o 
   2   8  10        2.12        1.07      2.16 o 
   3   8  10        1.22        1.13      2.29 o 
   4   8  10        6.85       10.05      3.19 o 
  -5   9  10       13.08        9.27      3.17 o 
  -4   9  10        0.28        0.28      2.30 o 
  -3   9  10       14.25       10.24      1.89 o 
  -2   9  10       83.99       83.43      3.75 o 
  -1   9  10      236.76      227.54      7.31 o 
   0   9  10        1.57        2.25      1.80 o 
   1   9  10       41.60       40.18      4.48 o 
   2   9  10       31.92       33.46      4.54 o 
   3   9  10        0.01        2.22      2.26 o 
  -5  10  10        6.71        4.30      4.68 o 
  -4  10  10       28.99       24.49      3.38 o 
  -3  10  10        0.00       -1.05      1.18 o 
  -2  10  10       42.31       42.28      3.04 o 
  -1  10  10        2.45        1.95      1.60 o 
   0  10  10      131.54      121.81      6.72 o 
   1  10  10       10.48       14.61      3.16 o 
   2  10  10       58.10       62.16      5.90 o 
   3  10  10       35.72       38.43     10.02 o 
  -5  11  10       35.01       33.72      9.58 o 
  -4  11  10        4.35        2.01      1.88 o 
  -3  11  10      151.51      142.13     28.68 o 
  -2  11  10        2.56        4.51      1.51 o 
  -1  11  10       40.62       34.98      4.20 o 
   0  11  10       25.08       15.83      3.13 o 
   1  11  10        0.46        0.63      1.81 o 
   2  11  10       44.45       39.48      5.25 o 
  -4  12  10       66.95       73.18      8.20 o 
  -3  12  10        3.28        1.38      1.69 o 
  -2  12  10      103.43      114.20      5.93 o 
  -1  12  10        4.08        3.73      2.14 o 
   0  12  10       78.08       82.32     10.21 o 
   1  12  10        1.05        0.37      2.32 o 
   2  12  10       28.08       32.63      5.15 o 
  -3  13  10       22.85       22.34      3.79 o 
  -2  13  10       64.31       72.18      5.09 o 
  -1  13  10        4.94        8.53      3.18 o 
   0  13  10       56.10       63.09      5.97 o 
   1  13  10        6.59        6.88      2.96 o 
  -2  14  10       75.15       86.51     11.66 o 
  -1  14  10        0.85        0.12      1.91 o 
   0  14  10        0.07       -0.32      2.10 o 
  -7   1  11        1.93        3.82      2.46 o 
  -6   1  11        0.28       -0.17      2.27 o 
  -5   1  11       21.36       29.37      4.09 o 
  -4   1  11       44.51       50.39      4.67 o 
  -3   1  11       12.74       10.28      2.51 o 
  -2   1  11       89.24       97.77      4.10 o 
  -1   1  11      111.09      101.26      4.20 o 
   0   1  11      113.23      102.63      3.66 o 
   1   1  11        0.58        0.83      1.06 o 
   2   1  11       84.54       94.31      4.65 o 
   3   1  11       70.08       85.28      9.59 o 
   4   1  11        0.41        3.03      3.49 o 
  -7   2  11        5.98       13.20      3.54 o 
  -6   2  11        3.52        3.72      2.44 o 
  -5   2  11       93.98       95.91      6.48 o 
  -4   2  11        0.00        3.15      1.83 o 
  -3   2  11        1.35        0.20      1.21 o 
  -2   2  11        6.31        4.70      1.56 o 
  -1   2  11      119.66      121.16      4.63 o 
   0   2  11     1023.32     1051.46     22.28 o 
   1   2  11        2.68        3.31      1.24 o 
   2   2  11      183.37      185.71      6.67 o 
   3   2  11        1.37       -1.18      2.38 o 
   4   2  11        2.74        3.31      3.09 o 
  -6   3  11      115.96      142.42      9.88 o 
  -5   3  11       85.61       94.78     14.24 o 
  -4   3  11      163.86      161.51      7.83 o 
  -3   3  11      180.50      157.04      6.86 o 
  -2   3  11        1.54        5.09      1.63 o 
  -1   3  11       81.91       90.05      4.08 o 
   0   3  11        0.26       -0.13      1.06 o 
   1   3  11      130.12      128.98      4.36 o 
   2   3  11        2.71        0.91      1.60 o 
   3   3  11        0.96        0.07      1.79 o 
   4   3  11       66.50       75.52      7.45 o 
  -6   4  11       73.13       97.76     10.64 o 
  -5   4  11      405.45      419.02     14.32 o 
  -4   4  11      255.96      244.98      9.94 o 
  -3   4  11       22.28       18.79      2.53 o 
  -2   4  11      974.18     1035.08     19.31 o 
  -1   4  11       63.36       58.74      3.41 o 
   0   4  11      110.47      105.85      4.40 o 
   1   4  11       22.18       23.03      2.77 o 
   2   4  11      100.15       96.14      5.06 o 
   3   4  11       35.12       46.29      4.12 o 
   4   4  11       40.77       47.30      8.37 o 
  -6   5  11       42.08       45.54      9.57 o 
  -5   5  11       14.54       10.15      2.91 o 
  -4   5  11       97.15      100.60      9.90 o 
  -3   5  11        1.68        0.20      1.25 o 
  -2   5  11       14.42       16.54      2.33 o 
  -1   5  11        3.95        0.56      1.29 o 
   0   5  11        0.64        0.64      1.33 o 
   1   5  11       66.96       65.21      4.80 o 
   2   5  11       21.68       17.09      2.89 o 
   3   5  11       46.17       42.41      4.21 o 
   4   5  11        6.37        5.84      3.57 o 
  -6   6  11       66.60       70.62      5.24 o 
  -5   6  11       23.83       31.71      8.10 o 
  -4   6  11      442.68      428.69     13.25 o 
  -3   6  11      508.15      589.11     13.49 o 
  -2   6  11       17.90       23.76      2.71 o 
  -1   6  11      725.92      682.24     16.32 o 
   0   6  11       25.46       23.87      2.62 o 
   1   6  11      543.84      521.69     15.14 o 
   2   6  11        1.94       -1.21      1.73 o 
   3   6  11        7.69       10.85      2.79 o 
   4   6  11        9.11       11.05      5.15 o 
  -6   7  11       33.85       24.75      5.06 o 
  -5   7  11       51.55       65.07     12.30 o 
  -4   7  11        7.79        4.70      2.42 o 
  -3   7  11       15.90       13.00      3.24 o 
  -2   7  11      433.77      397.73     19.34 o 
  -1   7  11       37.42       35.53      3.08 o 
   0   7  11       25.45       18.27      3.23 o 
   1   7  11        6.59        8.40      2.67 o 
   2   7  11      159.91      153.91      8.08 o 
   3   7  11       72.86       68.93      6.96 o 
  -6   8  11       39.12       38.22      8.01 o 
  -5   8  11       16.56       28.53      3.92 o 
  -4   8  11       68.11       72.99      8.22 o 
  -3   8  11       15.16       14.10      2.13 o 
  -2   8  11      115.14      114.35      5.19 o 
  -1   8  11      920.55      841.24     16.99 o 
   0   8  11        3.95        5.04      2.15 o 
   1   8  11       28.89       24.48      3.74 o 
   2   8  11        1.40        1.80      3.52 o 
   3   8  11        1.25        1.27      2.51 o 
  -5   9  11       41.92       54.64      9.34 o 
  -4   9  11      105.54      102.49      5.36 o 
  -3   9  11      105.34      102.30      4.51 o 
  -2   9  11       87.73       85.44      3.98 o 
  -1   9  11      120.69      112.99      7.65 o 
   0   9  11       19.24       17.77      5.62 o 
   1   9  11        8.70       11.31      2.88 o 
   2   9  11       29.30       29.27      4.46 o 
   3   9  11        0.04        2.49      2.92 o 
  -5  10  11        0.17       -2.62      2.56 o 
  -4  10  11        9.85       10.89      2.43 o 
  -3  10  11        0.07       -0.09      1.49 o 
  -2  10  11       18.24       19.92      2.37 o 
  -1  10  11      122.85      114.24      6.40 o 
   0  10  11       92.09       79.14      6.47 o 
   1  10  11       23.40       27.34      4.17 o 
   2  10  11       18.63       14.47      4.27 o 
  -4  11  11       63.11       72.23      8.72 o 
  -3  11  11       33.03       37.44      5.27 o 
  -2  11  11       38.84       45.70      4.04 o 
  -1  11  11       64.89       61.54      6.65 o 
   0  11  11        3.76        2.44      2.20 o 
   1  11  11        0.71       -1.77      2.18 o 
   2  11  11        3.49        1.24      2.60 o 
  -4  12  11       15.22       19.31      2.93 o 
  -3  12  11        0.24        1.44      1.70 o 
  -2  12  11       26.51       22.80      3.32 o 
  -1  12  11        1.29        1.05      2.71 o 
   0  12  11        9.78        6.55      2.70 o 
   1  12  11        0.63       -0.67      2.62 o 
  -3  13  11      145.49      149.39      9.23 o 
  -2  13  11        0.27        0.18      2.16 o 
  -1  13  11       22.16       24.67      4.12 o 
   0  13  11       33.24       38.36      5.00 o 
  -6   0  12        0.63       -0.57      2.39 o 
  -5   0  12      315.93      313.00     17.10 o 
  -4   0  12       71.83       67.87      7.70 o 
  -3   0  12      744.12      734.45     27.57 o 
  -2   0  12       22.70       34.01      5.31 o 
  -1   0  12       48.47       40.09     10.19 o 
   0   0  12        9.86       10.21      2.52 o 
   1   0  12      182.55      186.18      7.56 o 
   2   0  12       92.59      108.46      5.97 o 
   3   0  12      310.58      333.06     19.16 o 
   4   0  12       28.19        9.02      5.66 o 
  -6   1  12        4.20        6.50      2.64 o 
  -5   1  12       61.20       57.38      5.44 o 
  -4   1  12      123.71      136.05      7.25 o 
  -3   1  12        7.68        5.63      2.05 o 
  -2   1  12       17.01       18.88      3.04 o 
  -1   1  12        0.30        0.48      1.21 o 
   0   1  12        5.08        5.86      1.44 o 
   1   1  12        0.52        0.79      1.14 o 
   2   1  12        7.97        9.96      2.28 o 
   3   1  12       38.97       46.61      5.93 o 
   4   1  12        3.12        5.37      4.48 o 
  -6   2  12      103.18      115.24      7.48 o 
  -5   2  12      176.94      168.84      8.65 o 
  -4   2  12      144.96      155.25      7.82 o 
  -3   2  12      306.60      278.94     10.36 o 
  -2   2  12       11.62        6.18      1.98 o 
  -1   2  12        1.63        1.36      1.37 o 
   0   2  12       81.57       79.10      3.46 o 
   1   2  12       37.65       36.74      2.62 o 
   2   2  12       23.02       21.49      2.93 o 
   3   2  12        1.28        2.47      2.77 o 
   4   2  12        2.94        0.47      2.93 o 
  -6   3  12       45.73       54.48      5.79 o 
  -5   3  12       31.28       41.26      4.91 o 
  -4   3  12      211.80      213.34      9.37 o 
  -3   3  12       22.52       31.16      3.00 o 
  -2   3  12      257.30      253.96      7.49 o 
  -1   3  12        4.53        4.91      1.64 o 
   0   3  12      106.20      105.85      4.51 o 
   1   3  12        3.79        3.61      2.27 o 
   2   3  12        1.24        1.16      1.71 o 
   3   3  12        0.88        0.88      2.75 o 
   4   3  12        2.82        9.68      3.88 o 
  -6   4  12        7.72        4.75      2.51 o 
  -5   4  12        1.00        1.04      1.93 o 
  -4   4  12       18.05        8.61      2.67 o 
  -3   4  12       63.19       69.79      4.01 o 
  -2   4  12        9.16        5.56      1.73 o 
  -1   4  12      227.03      197.89     10.46 o 
   0   4  12        8.13        7.49      1.87 o 
   1   4  12       42.35       46.65      4.41 o 
   2   4  12        1.05        2.78      1.93 o 
   3   4  12       51.88       48.72      4.49 o 
  -6   5  12       23.45       13.81      3.43 o 
  -5   5  12       83.73       92.39     12.71 o 
  -4   5  12       14.79       14.98      4.05 o 
  -3   5  12      196.93      210.37      7.13 o 
  -2   5  12       52.41       58.75      3.83 o 
  -1   5  12      245.74      266.73      9.51 o 
   0   5  12       91.73       87.07      4.25 o 
   1   5  12       98.23       95.69     11.04 o 
   2   5  12       13.61       12.29      3.13 o 
   3   5  12        0.03       -0.66      1.99 o 
  -6   6  12        2.36        2.75      2.04 o 
  -5   6  12       22.58       23.60      4.18 o 
  -4   6  12       75.26       87.81     13.93 o 
  -3   6  12       65.87       74.34      4.39 o 
  -2   6  12      225.49      209.91      7.94 o 
  -1   6  12       16.61       18.02      3.08 o 
   0   6  12        3.31        2.18      1.90 o 
   1   6  12       57.49       56.59      9.38 o 
   2   6  12       17.36       15.64      3.43 o 
   3   6  12       84.00       87.83      5.99 o 
  -5   7  12        0.01       -0.26      1.74 o 
  -4   7  12        0.09        0.84      1.71 o 
  -3   7  12        2.46        0.23      1.52 o 
  -2   7  12        3.87        4.55      1.68 o 
  -1   7  12        1.67       -0.34      1.32 o 
   0   7  12       42.71       42.06      4.34 o 
   1   7  12       86.32       90.58      7.74 o 
   2   7  12        7.46       12.52      3.33 o 
   3   7  12       15.90        8.03      3.29 o 
  -5   8  12       98.62      120.82      6.55 o 
  -4   8  12        0.03        0.49      1.40 o 
  -3   8  12      117.59      143.78      9.77 o 
  -2   8  12        0.48        1.74      1.47 o 
  -1   8  12       34.66       32.01      3.19 o 
   0   8  12      126.30      115.67      6.47 o 
   1   8  12       21.70       25.64      4.02 o 
   2   8  12      133.64      119.43     11.18 o 
  -5   9  12        0.34        1.66      1.99 o 
  -4   9  12      225.19      241.63      9.02 o 
  -3   9  12       34.87       35.22      5.88 o 
  -2   9  12       24.91       19.86      3.36 o 
  -1   9  12        0.03       -0.28      1.56 o 
   0   9  12        6.58        6.26      2.48 o 
   1   9  12       91.52       80.14     12.00 o 
   2   9  12       19.83       15.69      3.86 o 
  -4  10  12        1.02        1.64      1.76 o 
  -3  10  12      237.94      227.23     11.27 o 
  -2  10  12       81.07       76.28      4.93 o 
  -1  10  12      112.52      111.15      9.90 o 
   0  10  12       26.41       24.98      5.05 o 
   1  10  12        2.59        3.85      2.63 o 
   2  10  12        1.68        3.35      2.78 o 
  -4  11  12       18.75       19.06      2.80 o 
  -3  11  12       64.02       73.93      4.75 o 
  -2  11  12      146.38      122.86      6.02 o 
  -1  11  12       67.36       73.57      5.96 o 
   0  11  12       34.10       34.29      4.61 o 
   1  11  12        2.24        2.62      2.60 o 
  -3  12  12      121.09      141.75      5.75 o 
  -2  12  12       24.07       15.26      4.57 o 
  -1  12  12        2.32        3.95      2.30 o 
   0  12  12        5.05        5.43      3.52 o 
  -6   1  13       41.06       40.63      5.27 o 
  -5   1  13        0.89        2.62      2.04 o 
  -4   1  13      274.44      274.96     10.98 o 
  -3   1  13        7.08        7.90      2.66 o 
  -2   1  13      242.81      210.26      8.66 o 
  -1   1  13        7.98        3.93      1.63 o 
   0   1  13       59.53       42.94      3.18 o 
   1   1  13       51.06       42.96      3.02 o 
   2   1  13        4.46        3.21      1.95 o 
   3   1  13       15.02       10.28      3.68 o 
  -6   2  13       49.80       46.64      5.56 o 
  -5   2  13        5.22        2.27      2.11 o 
  -4   2  13       21.46       18.62      3.56 o 
  -3   2  13       82.84       96.76      8.91 o 
  -2   2  13       12.83       14.72      2.92 o 
  -1   2  13        8.15        5.55      1.78 o 
   0   2  13       11.43       10.66      2.78 o 
   1   2  13        1.37        1.26      1.31 o 
   2   2  13        0.10        1.98      1.92 o 
   3   2  13        7.33        9.99      5.11 o 
  -6   3  13       18.12       14.51      3.54 o 
  -5   3  13      107.94      102.83      7.72 o 
  -4   3  13       21.95       22.01      4.28 o 
  -3   3  13      558.66      544.38     16.21 o 
  -2   3  13      548.77      612.58     13.54 o 
  -1   3  13       56.10       48.17      3.44 o 
   0   3  13       56.48       53.70      6.48 o 
   1   3  13        2.82        3.04      2.19 o 
   2   3  13       38.94       36.19      3.77 o 
   3   3  13       26.61       36.06      5.65 o 
  -6   4  13       27.71       28.06      4.78 o 
  -5   4  13        3.35        2.43      2.11 o 
  -4   4  13      170.31      188.76      9.72 o 
  -3   4  13      111.17      114.78      7.90 o 
  -2   4  13      186.69      177.19      6.43 o 
  -1   4  13       43.02       47.15      3.51 o 
   0   4  13        6.35        9.51      2.03 o 
   1   4  13       33.55       33.11      5.01 o 
   2   4  13       44.70       53.24     12.69 o 
   3   4  13        2.52        4.62      2.98 o 
  -6   5  13       14.29        9.17      4.76 o 
  -5   5  13       39.71       30.39      4.60 o 
  -4   5  13        7.89        1.46      3.17 o 
  -3   5  13       23.86       14.79      2.50 o 
  -2   5  13       60.48       55.29      3.84 o 
  -1   5  13      104.28       98.97      4.73 o 
   0   5  13        4.16        6.17      2.42 o 
   1   5  13       11.11        9.20      2.88 o 
   2   5  13        0.48        0.04      2.39 o 
   3   5  13       46.34       49.98      4.75 o 
  -5   6  13        0.01        0.13      1.99 o 
  -4   6  13        0.45        1.65      2.08 o 
  -3   6  13      134.78      132.53      5.84 o 
  -2   6  13      141.38      143.18      5.80 o 
  -1   6  13      229.93      202.25      6.97 o 
   0   6  13        4.54        7.60      2.56 o 
   1   6  13       47.09       42.41      4.68 o 
   2   6  13       16.08       11.71      4.06 o 
  -5   7  13        6.41        4.97      2.95 o 
  -4   7  13        0.56       -0.70      1.65 o 
  -3   7  13      146.93      136.68      8.92 o 
  -2   7  13       20.83       26.94      3.06 o 
  -1   7  13        7.80        8.99      3.47 o 
   0   7  13       43.20       45.35      4.65 o 
   1   7  13       39.06       40.56      6.49 o 
   2   7  13        2.58        5.45      4.51 o 
  -5   8  13      145.77      166.20      9.71 o 
  -4   8  13       38.45       52.05      4.49 o 
  -3   8  13       35.99       37.20      3.73 o 
  -2   8  13       36.01       32.71      3.37 o 
  -1   8  13        3.14        1.09      1.76 o 
   0   8  13        5.74        3.96      2.29 o 
   1   8  13        0.54       -2.00      2.18 o 
   2   8  13        1.73        0.68      2.48 o 
  -4   9  13        1.08        0.28      1.78 o 
  -3   9  13        5.39        7.42      1.92 o 
  -2   9  13       17.95       24.21      3.27 o 
  -1   9  13       15.28       14.09      3.13 o 
   0   9  13        7.68       12.06      6.81 o 
   1   9  13      136.38      120.45      7.52 o 
  -4  10  13        1.63       -0.53      1.64 o 
  -3  10  13        6.09        7.27      2.04 o 
  -2  10  13      100.61       97.78      7.93 o 
  -1  10  13       25.84       27.49      6.49 o 
   0  10  13       29.88       27.04      4.30 o 
   1  10  13       66.97       70.26      6.33 o 
  -3  11  13      112.36      115.63     10.77 o 
  -2  11  13      147.95      157.63      8.32 o 
  -1  11  13        5.93        5.51      2.78 o 
   0  11  13      108.92      104.45     10.01 o 
  -6   0  14        6.50       10.36      4.51 o 
  -5   0  14        4.67        4.39      3.44 o 
  -4   0  14        7.37       14.92      4.76 o 
  -3   0  14       26.65       12.48      4.20 o 
  -2   0  14       16.09       17.14      4.66 o 
  -1   0  14       18.98       13.16      3.97 o 
   0   0  14       12.54        8.20      3.23 o 
   1   0  14      260.22      232.43     12.32 o 
   2   0  14       24.76       25.97      6.57 o 
   3   0  14        2.70        3.50      4.72 o 
  -6   1  14        1.97        0.88      2.20 o 
  -5   1  14       38.09       41.20      5.18 o 
  -4   1  14        5.29        8.01      4.58 o 
  -3   1  14       32.78       33.74      4.33 o 
  -2   1  14        0.15       -1.24      1.76 o 
  -1   1  14       34.45       21.68      3.38 o 
   0   1  14       20.09       17.49      2.49 o 
   1   1  14       20.43       11.31      2.07 o 
   2   1  14       40.70       33.80      5.20 o 
   3   1  14        2.86        2.56      3.19 o 
  -6   2  14       20.47        9.76      3.30 o 
  -5   2  14        1.10        0.42      2.50 o 
  -4   2  14       53.27       42.86      4.95 o 
  -3   2  14        2.21        1.53      1.98 o 
  -2   2  14        3.50        1.97      2.07 o 
  -1   2  14       30.58       37.24      4.03 o 
   0   2  14        2.03        2.07      1.60 o 
   1   2  14        2.72        4.21      2.50 o 
   2   2  14        0.99        0.98      1.99 o 
  -5   3  14        5.63        4.60      2.42 o 
  -4   3  14        0.00        0.16      2.06 o 
  -3   3  14        7.31       15.46      4.34 o 
  -2   3  14        0.02        1.10      2.11 o 
  -1   3  14      134.09      116.49      6.02 o 
   0   3  14       62.84       61.53      6.94 o 
   1   3  14       30.89       23.64      3.74 o 
   2   3  14       30.14       27.96      4.29 o 
  -5   4  14        2.44        4.31      2.82 o 
  -4   4  14      284.66      301.32     12.07 o 
  -3   4  14       49.68       35.08      6.14 o 
  -2   4  14      558.91      560.46     13.17 o 
  -1   4  14       13.32       12.33      2.50 o 
   0   4  14      130.31      113.52      5.20 o 
   1   4  14       17.52       22.48      3.78 o 
   2   4  14       87.75       77.70     18.43 o 
  -5   5  14      135.94      149.24      8.74 o 
  -4   5  14       72.10       73.20      6.22 o 
  -3   5  14        0.21        1.10      1.98 o 
  -2   5  14       43.87       38.68      3.52 o 
  -1   5  14       78.51       87.16      4.63 o 
   0   5  14        1.87        2.39      2.33 o 
   1   5  14      108.41      120.47     10.91 o 
   2   5  14       68.30       53.54      5.65 o 
  -5   6  14       12.20        6.75      3.10 o 
  -4   6  14       15.63       10.90      3.19 o 
  -3   6  14        4.31        4.37      1.95 o 
  -2   6  14        0.03       -1.10      1.37 o 
  -1   6  14       32.05       42.12      3.80 o 
   0   6  14       59.45       51.78      5.18 o 
   1   6  14        2.16        2.14      2.45 o 
   2   6  14        0.56       -1.97      3.15 o 
  -5   7  14      141.85      133.47     15.79 o 
  -4   7  14       12.09       12.22      3.34 o 
  -3   7  14      155.20      153.90      9.27 o 
  -2   7  14        3.06        2.97      1.75 o 
  -1   7  14       33.48       34.87      4.16 o 
   0   7  14        5.79        5.57      2.65 o 
   1   7  14        5.01        0.79      2.62 o 
  -4   8  14        0.80        0.71      1.98 o 
  -3   8  14       23.32       19.76      3.13 o 
  -2   8  14       11.64        7.80      2.25 o 
  -1   8  14        1.07        1.06      2.08 o 
   0   8  14       39.69       33.79      4.47 o 
   1   8  14        0.59        0.76      2.45 o 
  -4   9  14       65.08       76.04      6.20 o 
  -3   9  14       18.07       18.13      2.64 o 
  -2   9  14        7.65        5.73      2.25 o 
  -1   9  14      105.51      109.23     10.54 o 
   0   9  14        2.64        4.32      2.54 o 
  -3  10  14       44.66       44.21      4.26 o 
  -2  10  14      126.58      106.80      6.83 o 
  -1  10  14        1.05        1.08      3.25 o 
   0  10  14       80.60       75.52      6.54 o 
  -5   1  15       67.91       72.97      6.61 o 
  -4   1  15       90.34      103.82      7.22 o 
  -3   1  15      343.16      352.59     12.96 o 
  -2   1  15       27.12       33.71      4.31 o 
  -1   1  15      103.43      111.98      6.76 o 
   0   1  15        0.18       -0.91      1.68 o 
   1   1  15        1.51       -0.12      2.15 o 
   2   1  15        1.68       -0.88      2.85 o 
  -5   2  15       35.11       28.15      4.61 o 
  -4   2  15       30.78       30.94      8.15 o 
  -3   2  15       26.37       17.08      3.61 o 
  -2   2  15      108.63      123.97      7.17 o 
  -1   2  15       26.91       33.03      4.12 o 
   0   2  15        9.96       14.24      2.55 o 
   1   2  15        5.50        4.18      2.57 o 
   2   2  15       22.44       15.02      5.69 o 
  -5   3  15       20.32       18.47      3.99 o 
  -4   3  15        9.95        9.31      2.96 o 
  -3   3  15        0.17        0.38      2.02 o 
  -2   3  15      109.67      123.57      7.13 o 
  -1   3  15        0.93        1.98      2.14 o 
   0   3  15        0.00        0.30      1.61 o 
   1   3  15        0.35        3.57      2.49 o 
   2   3  15       15.26       17.72      3.95 o 
  -5   4  15        0.66       -0.96      2.12 o 
  -4   4  15       50.85       48.35      5.34 o 
  -3   4  15        0.42       -1.44      2.04 o 
  -2   4  15       70.17       80.13      6.03 o 
  -1   4  15      148.32      142.84      6.09 o 
   0   4  15        2.03        0.48      2.11 o 
   1   4  15        9.83       11.67      3.23 o 
  -5   5  15       12.16       11.04      3.48 o 
  -4   5  15        7.57        5.62      3.98 o 
  -3   5  15        0.50        1.90      2.21 o 
  -2   5  15      100.59       93.16      6.30 o 
  -1   5  15       18.45       15.86      2.70 o 
   0   5  15        0.10       -1.09      2.05 o 
   1   5  15        7.87        6.27      3.20 o 
  -4   6  15       50.23       58.08      6.01 o 
  -3   6  15       31.72       25.24      4.06 o 
  -2   6  15        9.05       10.08      2.41 o 
  -1   6  15       13.11       10.77      2.41 o 
   0   6  15       34.98       30.02      4.34 o 
   1   6  15       33.24       21.56      4.04 o 
  -4   7  15       22.84       20.59      4.17 o 
  -3   7  15        1.28        0.79      2.07 o 
  -2   7  15        5.01        6.38      2.16 o 
  -1   7  15       21.15       17.41      3.72 o 
   0   7  15        4.30        4.85      3.93 o 
  -3   8  15        0.06        0.65      1.78 o 
  -2   8  15      135.70      137.70      6.37 o 
  -1   8  15       16.88       15.79      4.21 o 
   0   8  15       53.23       48.57      5.41 o 
  -2   9  15        0.85        0.28      2.11 o 
  -1   9  15       18.11       27.04      4.39 o 
  -5   0  16       82.81      103.82     11.22 o 
  -4   0  16       10.36        8.79      4.72 o 
  -3   0  16      113.61      100.63      9.80 o 
  -2   0  16      162.51      191.48     12.95 o 
  -1   0  16        1.05       -3.81      2.54 o 
   0   0  16        2.53        3.25      3.15 o 
  -4   1  16        3.28       -2.56      2.17 o 
  -3   1  16        0.22        0.94      2.47 o 
  -2   1  16        0.05       -0.15      2.24 o 
  -1   1  16        9.15       11.81      3.23 o 
   0   1  16       18.58       15.25      3.19 o 
   1   1  16        3.00       -2.58      2.79 o 
  -4   2  16       26.80       35.24      4.92 o 
  -3   2  16       99.60       90.93      6.85 o 
  -2   2  16       15.18       17.03      3.79 o 
  -1   2  16        8.07        5.18      2.63 o 
   0   2  16       31.99       33.59      4.11 o 
   1   2  16        5.19        3.89      3.47 o 
  -4   3  16       13.23       22.44      4.26 o 
  -3   3  16       96.07       98.10      7.60 o 
  -2   3  16        9.60        9.40      3.16 o 
  -1   3  16       48.80       43.13      4.66 o 
   0   3  16       33.75       25.09      5.60 o 
   1   3  16        0.02       -2.04      4.11 o 
  -4   4  16       10.69       12.06      3.65 o 
  -3   4  16       10.21       13.02      3.40 o 
  -2   4  16       21.72       18.38      7.04 o 
  -1   4  16        0.09       -1.09      1.99 o 
   0   4  16        0.93       -1.11      2.18 o 
  -4   5  16      110.81      104.83      8.37 o 
  -3   5  16        1.60        1.64      2.06 o 
  -2   5  16       63.46       60.13      5.69 o 
  -1   5  16        1.44        3.44      5.37 o 
   0   5  16       13.86       12.50      3.41 o 
  -3   6  16        1.51        0.85      2.06 o 
  -2   6  16        1.29        0.39      2.46 o 
  -1   6  16        1.55       -0.04      2.29 o 
   0   6  16        1.21        3.90      2.82 o 
  -2   7  16        3.69        3.83      2.05 o 
  -1   7  16        3.58        2.90      2.62 o 
  -3   1  17       53.09       61.33     10.33 o 
  -2   1  17       68.58       69.09      8.42 o 
  -1   1  17        6.13        6.58      2.93 o 
   0   1  17       22.34       15.42      3.34 o 
  -3   2  17      144.33      152.16      8.66 o 
  -2   2  17       78.08       73.35      6.37 o 
  -1   2  17       45.05       49.12      5.24 o 
  -3   3  17        8.25        7.70      3.35 o 
  -2   3  17        4.75        2.53      2.56 o 
  -1   3  17       24.69       27.55      4.24 o 
  -3   4  17      159.77      158.26      8.98 o 
  -2   4  17       12.66       16.06      3.63 o 
  -1   4  17       48.38       47.69      5.08 o 
                                                 
